# Supplementary material for: Comparison of the therapeutic effects between stem cells and exosomes in primary ovarian insufficiency: as promising as cells but different persistency and dosage
Source: Stem Cell Res Ther. 2023 Jun 20;14:165. doi: 10.1186/s13287-023-03397-2 (PMC10283237; doi:10.1186/s13287-023-03397-2)
Supplement: Supplementary file 4 — Additional file 4. ARRIVE author check list. [file 13287_2023_3397_MOESM4_ESM.xlsx]

## Sheet: stimulated genes by MSC 1X
gene_id	gene_type	gene_name	level	mgi_id	havana_gene	logFC	AveExpr	t	P.Value	adj.P.Val	B
ENSMUSG00000018470.8	protein_coding	Kcnab3	2	MGI:1336208	OTTMUSG00000005965.1	-4.12823	5.66478	-24.8031	1.34592e-09	1.91497e-05	11.6347
ENSMUSG00000028036.6	protein_coding	Ptgfr	2	MGI:97796	OTTMUSG00000025720.2	-7.1663	7.99368	-21.9151	4.03466e-09	2.87025e-05	10.6166
ENSMUSG00000021319.7	protein_coding	Sfrp4	2	MGI:892010	OTTMUSG00000067171.3	-5.6346	9.81292	-19.7611	1.00644e-08	4.7508e-05	10.3138
ENSMUSG00000018339.11	protein_coding	Gpx3	2	MGI:105102	OTTMUSG00000006337.3	-2.93656	9.83285	-19.1366	1.33562e-08	4.7508e-05	10.1518
ENSMUSG00000022996.15	protein_coding	Wnt10b	2	MGI:108061	OTTMUSG00000069688.1	-7.99221	6.55144	-16.837	4.10949e-08	0.00010565	7.79589
ENSMUSG00000030268.17	protein_coding	Bcat1	1	MGI:104861	ncRNA_host	-2.51163	8.61514	-15.0859	1.07088e-07	0.000217665	8.44981
ENSMUSG00000015396.4	protein_coding	Cd83	2	MGI:1328316	OTTMUSG00000067457.1	-2.10796	3.90298	-13.9829	2.06785e-07	0.000261105	7.6149
ENSMUSG00000021190.14	protein_coding	Lgmn	2	MGI:1330838	OTTMUSG00000023302.1	-3.2217	8.23725	-13.8512	2.24388e-07	0.000261105	7.75054
ENSMUSG00000024900.5	protein_coding	Cpt1a	2	MGI:1098296	OTTMUSG00000073810.1	-1.66772	7.86277	-13.3336	3.11608e-07	0.000261105	7.44774
ENSMUSG00000063142.15	protein_coding	Kcnma1	2	MGI:99923	OTTMUSG00000045153.11	-2.83457	4.71232	-13.308	3.16796e-07	0.000261105	7.29643
ENSMUSG00000018821.3	protein_coding	Avpi1	2	MGI:1916784	OTTMUSG00000034225.2	-3.66455	5.80832	-13.2913	3.20254e-07	0.000261105	7.37578
ENSMUSG00000000594.7	protein_coding	Gm2a	2	MGI:95762	OTTMUSG00000005683.2	-4.17449	10.0594	-13.1015	3.6241e-07	0.000261105	7.24954
ENSMUSG00000054484.14	protein_coding	Tmem62	2	MGI:2139461	ncRNA_host	-1.60694	4.46748	-13.0229	3.81642e-07	0.000261105	7.2075
ENSMUSG00000042429.8	protein_coding	Adora1	2	MGI:99401	OTTMUSG00000049675.2	-3.12794	5.77014	-12.9777	3.93212e-07	0.000261105	7.19588
ENSMUSG00000027610.17	protein_coding	Gss	2	MGI:95852	OTTMUSG00000016106.3	-1.90134	4.80467	-12.9378	4.03732e-07	0.000261105	7.15984
ENSMUSG00000030074.9	protein_coding	Gxylt2	2	MGI:2682940	overlapping_locus	-1.81562	5.43888	-12.6057	5.04562e-07	0.000299121	6.97466
ENSMUSG00000020905.11	protein_coding	Usp43	2	MGI:2444541	OTTMUSG00000005934.2	-3.8713	3.79214	-12.2688	6.3611e-07	0.000335206	6.21518
ENSMUSG00000050931.7	protein_coding	Sgms2	2	MGI:1921692	OTTMUSG00000022630.6	-1.84786	5.54827	-12.091	7.20474e-07	0.000338234	6.62431
ENSMUSG00000020422.14	protein_coding	Tns3	2	MGI:2443012	OTTMUSG00000005142.4	-2.93669	8.25529	-12.0148	7.60378e-07	0.000338234	6.57145
ENSMUSG00000074170.5	protein_coding	Plekhf1	2	MGI:1919537	OTTMUSG00000058186.1	-2.84921	5.70014	-11.9762	7.81524e-07	0.000338234	6.54083
ENSMUSG00000005615.15	protein_coding	Pcyt1a	2	MGI:88557	OTTMUSG00000025786.2	-2.29947	6.9239	-11.9546	7.93623e-07	0.000338234	6.52619
ENSMUSG00000019970.15	protein_coding	Sgk1	2	MGI:1340062	OTTMUSG00000031274.3	-5.13107	8.08845	-11.8576	8.50623e-07	0.000338234	6.45479
ENSMUSG00000025981.13	protein_coding	Coq10b	2	MGI:1915126	overlapping_locus	-1.68181	5.54753	-11.846	8.5773e-07	0.000338234	6.44914
ENSMUSG00000029998.14	protein_coding	Pcyox1	2	MGI:1914131	OTTMUSG00000023410.3	-1.51655	7.96499	-11.844	8.58972e-07	0.000338234	6.44999
ENSMUSG00000022040.8	protein_coding	Ephx2	2	MGI:99500	OTTMUSG00000068859.1	-2.95573	9.68682	-11.7366	9.28199e-07	0.000343796	6.36367
ENSMUSG00000025017.10	protein_coding	Pik3ap1	2	MGI:1933177	OTTMUSG00000074198.1	-1.8605	4.57061	-11.5948	1.02909e-06	0.000356743	6.25707
ENSMUSG00000052353.13	protein_coding	Cemip	2	MGI:2443629	OTTMUSG00000025454.3	-5.30561	6.78933	-11.4327	1.1596e-06	0.000358671	6.10592
ENSMUSG00000029381.16	protein_coding	Shroom3	2	MGI:1351655	overlapping_locus	-1.89233	6.11521	-11.3768	1.20882e-06	0.000362746	6.10529
ENSMUSG00000042202.15	protein_coding	Slc35e2	2	MGI:2444240	overlapping_locus	-1.99849	6.49082	-11.3603	1.22377e-06	0.000362746	6.08777
ENSMUSG00000018659.12	protein_coding	Pnpo	2	MGI:2144151	OTTMUSG00000001731.1	-3.04215	6.48323	-11.3212	1.26005e-06	0.000365877	6.069
ENSMUSG00000070639.5	protein_coding	Lrrc8b	2	MGI:2141353	OTTMUSG00000053870.2	-1.92999	5.40979	-11.1661	1.41593e-06	0.000402918	5.95679
ENSMUSG00000053101.3	protein_coding	Gpr141	2	MGI:2672983	OTTMUSG00000067319.2	-6.37509	2.81504	-11.085	1.50585e-06	0.000420102	4.1148
ENSMUSG00000048234.13	protein_coding	Rnf149	2	MGI:2677438	ncRNA_host	-1.48551	5.8675	-10.9738	1.63949e-06	0.000431976	5.79255
ENSMUSG00000045763.8	protein_coding	Basp1	2	MGI:1917600	OTTMUSG00000070107.2	-3.48551	4.75303	-10.8861	1.7542e-06	0.000445691	5.65345
ENSMUSG00000029657.15	protein_coding	Hsph1	2	MGI:105053	OTTMUSG00000021374.4	-0.98475	6.57005	-10.8108	1.85983e-06	0.00046424	5.65319
ENSMUSG00000049491.15	protein_coding	Slc36a3	1	MGI:2665001	OTTMUSG00000005688.3	-7.62052	-0.71725	-10.7439	1.95949e-06	0.000480683	2.06629
ENSMUSG00000022018.7	protein_coding	Rgcc	2	MGI:1913464	OTTMUSG00000042059.1	-2.69969	5.36408	-10.7185	1.99888e-06	0.000482036	5.61681
ENSMUSG00000024725.13	protein_coding	Ostf1	2	MGI:700012	OTTMUSG00000028671.3	-1.76363	6.15818	-10.6825	2.0563e-06	0.000486871	5.55871
ENSMUSG00000030530.15	protein_coding	Furin	2	MGI:97513	OTTMUSG00000028566.3	-1.54965	7.0936	-10.5354	2.31013e-06	0.000514845	5.44091
ENSMUSG00000032078.17	protein_coding	Zpr1	2	MGI:1330262	OTTMUSG00000021886.3	-1.79569	6.30915	-10.526	2.32745e-06	0.000514845	5.43184
ENSMUSG00000072501.5	protein_coding	Phf20l1	2	MGI:2444412	OTTMUSG00000070604.2	-1.68303	7.55333	-10.4819	2.41088e-06	0.000514845	5.40524
ENSMUSG00000075078.5	protein_coding	Olfr1250	2	MGI:3031084	OTTMUSG00000014148.6	-3.3346	2.28551	-10.4712	2.43158e-06	0.000514845	4.71064
ENSMUSG00000059456.13	protein_coding	Ptk2b	2	MGI:104908	OTTMUSG00000016348.2	-2.12835	5.65587	-10.4439	2.48546e-06	0.000514845	5.39046
ENSMUSG00000050199.13	protein_coding	Lgr4	2	MGI:1891468	OTTMUSG00000015138.1	-2.26298	6.99733	-10.3843	2.60748e-06	0.000522524	5.32351
ENSMUSG00000023075.9	protein_coding	Akirin1	2	MGI:1915300	OTTMUSG00000008998.2	-1.28335	6.36035	-10.2269	2.96267e-06	0.000562039	5.17798
ENSMUSG00000035868.9	protein_coding	Zfp983	2	MGI:1920479	overlapping_locus	-1.51156	4.35778	-10.19	3.05327e-06	0.000571604	5.20169
ENSMUSG00000024222.17	protein_coding	Fkbp5	2	MGI:104670	OTTMUSG00000024255.3	-3.38879	9.1199	-10.0749	3.3569e-06	0.000597024	5.10109
ENSMUSG00000056204.8	protein_coding	Pgpep1	2	MGI:1913772	OTTMUSG00000061450.1	-1.67635	5.94956	-10.0562	3.40922e-06	0.000598845	5.04505
ENSMUSG00000051853.10	protein_coding	Arf3	2	MGI:99432	OTTMUSG00000017016.9	-1.16496	8.09509	-9.84631	4.06314e-06	0.000645174	4.88218
ENSMUSG00000050708.16	protein_coding	Ftl1	2	MGI:95589	ncRNA_host	-1.63816	10.8989	-9.84334	4.07333e-06	0.000645174	4.91857
ENSMUSG00000020869.8	protein_coding	Lrrc59	2	MGI:2138133	OTTMUSG00000002017.1	-1.23885	7.62519	-9.82552	4.13509e-06	0.000645174	4.85262
ENSMUSG00000022969.13	protein_coding	Il10rb	2	MGI:109380	overlapping_locus	-1.70893	6.46131	-9.81379	4.17628e-06	0.000645174	4.83017
ENSMUSG00000040907.15	protein_coding	Atp1a3	2	MGI:88107	ncRNA_host	-4.88166	5.40633	-9.81342	4.17759e-06	0.000645174	4.88327
ENSMUSG00000031626.18	protein_coding	Sorbs2	2	MGI:1924574	OTTMUSG00000034076.5	-2.4895	7.54927	-9.77719	4.30781e-06	0.000645174	4.8183
ENSMUSG00000044788.10	protein_coding	Fads6	2	MGI:3039592	OTTMUSG00000003748.2	-2.72249	6.61348	-9.75397	4.39362e-06	0.000647735	4.79705
ENSMUSG00000028278.14	protein_coding	Rragd	1	MGI:1098604	OTTMUSG00000004997.2	-2.18223	5.74961	-9.74681	4.42047e-06	0.000647735	4.79989
ENSMUSG00000041607.17	protein_coding	Mbp	2	MGI:96925	OTTMUSG00000016316.7	-3.11545	6.10812	-9.73015	4.48362e-06	0.000647735	4.79376
ENSMUSG00000042496.18	protein_coding	Prdm10	2	MGI:2682952	OTTMUSG00000031586.4	-1.2386	4.33113	-9.68077	4.67672e-06	0.000647735	4.78202
ENSMUSG00000001870.16	protein_coding	Ltbp1	2	MGI:109151	overlapping_locus	-3.7751	8.71767	-9.65608	4.7767e-06	0.000647735	4.73996
ENSMUSG00000027340.15	protein_coding	Slc23a2	2	MGI:1859682	OTTMUSG00000015783.3	-2.09644	6.881	-9.62166	4.91999e-06	0.000654835	4.66981
ENSMUSG00000030761.16	protein_coding	Myo7a	2	MGI:104510	OTTMUSG00000017631.5	-2.90076	6.15952	-9.44506	5.73386e-06	0.000686433	4.53142
ENSMUSG00000002808.7	protein_coding	Epdr1	2	MGI:2145369	OTTMUSG00000067318.2	-2.62962	7.64211	-9.43402	5.78942e-06	0.000686433	4.5222
ENSMUSG00000041263.14	protein_coding	Rusc1	2	MGI:1919546	overlapping_locus	-1.506	4.3799	-9.36946	6.12669e-06	0.000714512	4.51073
ENSMUSG00000024424.15	protein_coding	Ttc39c	2	MGI:1919997	ncRNA_host	-1.37579	4.68659	-9.35279	6.21724e-06	0.000715294	4.48709
ENSMUSG00000020029.6	protein_coding	Nudt4	2	MGI:1918457	ncRNA_host	-1.56845	8.29152	-9.29759	6.52773e-06	0.000731311	4.40354
ENSMUSG00000056515.9	protein_coding	Rab31	2	MGI:1914603	OTTMUSG00000072491.1	-1.38643	7.15065	-9.23916	6.8751e-06	0.000763406	4.32211
ENSMUSG00000000958.10	protein_coding	Slc7a7	2	MGI:1337120	OTTMUSG00000053898.3	-1.38552	4.30669	-9.19938	7.12326e-06	0.000763406	4.36307
ENSMUSG00000021890.6	protein_coding	Eaf1	2	MGI:1921677	OTTMUSG00000069836.1	-1.00224	5.74981	-9.17985	7.24869e-06	0.000763958	4.26059
ENSMUSG00000031078.15	protein_coding	Cttn	2	MGI:99695	overlapping_locus	-1.65461	8.17737	-9.12344	7.62475e-06	0.000791861	4.24031
ENSMUSG00000073609.9	protein_coding	D2hgdh	2	MGI:2138209	OTTMUSG00000021837.3	-1.2908	5.93912	-9.08664	7.88171e-06	0.000812616	4.17048
ENSMUSG00000037119.4	protein_coding	Fam91a1	2	MGI:1277178	OTTMUSG00000070437.1	-1.02662	7.01754	-9.06844	8.01227e-06	0.000820133	4.15227
ENSMUSG00000038764.14	protein_coding	Ptpn3	2	MGI:105307	OTTMUSG00000007367.3	-1.46882	5.3186	-9.02716	8.31728e-06	0.000844609	4.15479
ENSMUSG00000027997.9	protein_coding	Casp6	2	MGI:1312921	OTTMUSG00000028845.2	-1.16454	5.85286	-9.00357	8.49737e-06	0.000844609	4.09806
ENSMUSG00000039232.12	protein_coding	Stx11	2	MGI:1921982	OTTMUSG00000065020.2	-2.06628	3.53883	-8.96899	8.76909e-06	0.000844609	4.15858
ENSMUSG00000028970.9	protein_coding	Abcb1b	2	MGI:97568	overlapping_locus	-6.16937	7.17654	-8.88437	9.47521e-06	0.000881133	4.091
ENSMUSG00000023031.8	protein_coding	Cela1	2	MGI:95314	OTTMUSG00000071139.1	-2.62286	2.90378	-8.80703	1.01756e-05	0.000916321	3.92297
ENSMUSG00000032589.14	protein_coding	Bsn	2	MGI:1277955	ncRNA_host	-2.53064	2.77332	-8.79513	1.02884e-05	0.000920646	3.8813
ENSMUSG00000039100.10	protein_coding	Marchf6	2	MGI:2442773	overlapping_locus	-1.20999	7.47501	-8.7491	1.07376e-05	0.000942884	3.86217
ENSMUSG00000066749.3	protein_coding	Olfr877	2	MGI:3030711	OTTMUSG00000061756.2	-6.81399	-1.08619	-8.74267	1.08019e-05	0.000942884	1.32537
ENSMUSG00000015023.7	protein_coding	Ddx19a	2	MGI:99526	OTTMUSG00000031897.2	-1.44153	5.93853	-8.72686	1.09623e-05	0.000950069	3.83504
ENSMUSG00000030096.8	protein_coding	Slc6a6	2	MGI:98488	OTTMUSG00000058000.2	-2.64242	8.38529	-8.68968	1.13496e-05	0.000950069	3.84491
ENSMUSG00000020592.14	protein_coding	Sdc1	2	MGI:1349162	OTTMUSG00000033390.3	-3.34402	7.5232	-8.67721	1.14828e-05	0.000950069	3.82457
ENSMUSG00000036390.8	protein_coding	Gadd45a	2	MGI:107799	OTTMUSG00000023157.2	-2.98133	6.27969	-8.67651	1.14903e-05	0.000950069	3.82949
ENSMUSG00000029822.15	protein_coding	Osbpl3	2	MGI:1918970	overlapping_locus	-2.00124	5.09262	-8.67457	1.15113e-05	0.000950069	3.86473
ENSMUSG00000033965.10	protein_coding	Slc16a2	2	MGI:1203732	OTTMUSG00000018361.5	-2.25697	6.93787	-8.6735	1.15228e-05	0.000950069	3.79401
ENSMUSG00000052981.6	protein_coding	Ube2ql1	2	MGI:1924230	OTTMUSG00000067272.1	-4.24244	2.21764	-8.66658	1.15978e-05	0.000950069	3.23991
ENSMUSG00000039697.16	protein_coding	Ncoa7	2	MGI:2444847	ncRNA_host	-1.89608	6.09056	-8.66154	1.16526e-05	0.000950069	3.77615
ENSMUSG00000039960.5	protein_coding	Rhou	2	MGI:1916831	overlapping_locus	-1.39659	5.88243	-8.66102	1.16583e-05	0.000950069	3.77365
ENSMUSG00000070803.6	protein_coding	Cited4	2	MGI:1861694	OTTMUSG00000008811.1	-3.56796	5.26297	-8.62436	1.20669e-05	0.000950069	3.85259
ENSMUSG00000048796.7	protein_coding	Cyb561d1	2	MGI:1919273	OTTMUSG00000007192.2	-2.3034	5.13647	-8.6221	1.20926e-05	0.000950069	3.80671
ENSMUSG00000050947.9	protein_coding	Amigo1	2	MGI:2653612	OTTMUSG00000007182.2	-1.43558	5.12751	-8.61773	1.21425e-05	0.000950069	3.78278
ENSMUSG00000022533.14	protein_coding	Atp13a3	2	MGI:2685387	OTTMUSG00000028859.3	-1.9491	6.97182	-8.61573	1.21654e-05	0.000950069	3.73071
ENSMUSG00000072235.6	protein_coding	Tuba1a	2	MGI:98869	OTTMUSG00000017053.3	-1.90668	8.90684	-8.60373	1.23037e-05	0.000951396	3.76886
ENSMUSG00000028126.16	protein_coding	Pip5k1a	2	MGI:107929	ncRNA_host	-1.14797	5.99109	-8.55107	1.29318e-05	0.000975169	3.65316
ENSMUSG00000027656.7	protein_coding	Ccn5	2	MGI:1328326	OTTMUSG00000001174.1	-5.28196	5.7558	-8.51974	1.3322e-05	0.000997605	3.75859
ENSMUSG00000007817.15	protein_coding	Zmiz1	2	MGI:3040693	ncRNA_host	-1.35824	7.81519	-8.51358	1.34003e-05	0.000998215	3.64977
ENSMUSG00000053846.5	protein_coding	Lipg	2	MGI:1341803	OTTMUSG00000073672.1	-5.04744	7.33342	-8.49893	1.35883e-05	0.00100695	3.69316
ENSMUSG00000004207.14	protein_coding	Psap	2	MGI:97783	OTTMUSG00000016474.1	-0.994812	10.5327	-8.47125	1.39518e-05	0.00102009	3.68762
ENSMUSG00000040451.18	protein_coding	Sgms1	2	MGI:2444110	OTTMUSG00000033408.3	-1.13552	6.38293	-8.43707	1.44154e-05	0.00104007	3.53395
ENSMUSG00000021327.19	protein_coding	Zkscan3	2	MGI:1919989	ncRNA_host	-0.873695	6.85103	-8.41468	1.47282e-05	0.00104007	3.51309
ENSMUSG00000048120.16	protein_coding	Entpd1	1	MGI:102805	overlapping_locus	-1.61198	6.06794	-8.3959	1.49965e-05	0.00105108	3.50767
ENSMUSG00000024727.9	protein_coding	Trpm6	2	MGI:2675603	OTTMUSG00000073886.2	-4.88062	4.11751	-8.37789	1.52586e-05	0.00105902	3.52534
ENSMUSG00000032177.17	protein_coding	Pde4a	2	MGI:99558	OTTMUSG00000034143.1	-1.39218	3.17408	-8.33763	1.58631e-05	0.00109248	3.57279
ENSMUSG00000029175.17	protein_coding	Slc35f6	2	MGI:1922169	ncRNA_host	-1.7837	5.8606	-8.32878	1.59996e-05	0.00109248	3.44578
ENSMUSG00000040430.18	protein_coding	Pitpnc1	2	MGI:1919045	OTTMUSG00000003636.3	-1.73832	5.0827	-8.32192	1.61062e-05	0.00109248	3.48969
ENSMUSG00000022864.14	protein_coding	D16Ertd472e	2	MGI:1196400	OTTMUSG00000019868.2	-1.86559	5.31587	-8.28227	1.67378e-05	0.00111687	3.43991
ENSMUSG00000025950.16	protein_coding	Idh1	2	MGI:96413	OTTMUSG00000021898.3	-2.40634	10.3996	-8.27831	1.68024e-05	0.00111687	3.50381
ENSMUSG00000027624.20	protein_coding	Epb41l1	2	MGI:103010	OTTMUSG00000015876.7	-2.04242	6.52337	-8.2765	1.68319e-05	0.00111687	3.39054
ENSMUSG00000037617.12	protein_coding	Spag1	2	MGI:1349387	ncRNA_host	-3.74497	5.27162	-8.25483	1.71909e-05	0.00113237	3.49548
ENSMUSG00000019210.10	protein_coding	Atp6v1e1	2	MGI:894326	ncRNA_host	-1.06104	7.12983	-8.24871	1.72938e-05	0.0011339	3.35673
ENSMUSG00000001025.8	protein_coding	S100a6	2	MGI:1339467	OTTMUSG00000052755.1	-3.97284	7.44324	-8.22997	1.76131e-05	0.00114429	3.39568
ENSMUSG00000032294.17	protein_coding	Pkm	2	MGI:97591	OTTMUSG00000063298.2	-0.903041	9.28641	-8.18958	1.83234e-05	0.00117435	3.37358
ENSMUSG00000030199.16	protein_coding	Etv6	2	MGI:109336	OTTMUSG00000025993.7	-1.26883	6.9836	-8.18336	1.84354e-05	0.00117623	3.28863
ENSMUSG00000032370.8	protein_coding	Lactb	2	MGI:1933395	OTTMUSG00000062650.1	-1.69122	3.63452	-8.15501	1.89562e-05	0.00119871	3.41537
ENSMUSG00000019978.16	protein_coding	Epb41l2	2	MGI:103009	OTTMUSG00000064447.3	-1.53833	7.75996	-8.14079	1.92235e-05	0.00120943	3.27411
ENSMUSG00000032086.12	protein_coding	Bace1	2	MGI:1346542	OTTMUSG00000034962.2	-1.54223	6.34229	-8.13698	1.92958e-05	0.00120943	3.23658
ENSMUSG00000035725.13	protein_coding	Prkx	2	MGI:1309999	OTTMUSG00000017860.1	-1.36868	4.33382	-8.11513	1.97165e-05	0.00122329	3.34006
ENSMUSG00000021779.17	protein_coding	Thrb	2	MGI:98743	OTTMUSG00000023243.3	-1.34034	4.85432	-8.103	1.99542e-05	0.00122737	3.2738
ENSMUSG00000020458.16	protein_coding	Rtn4	2	MGI:1915835	OTTMUSG00000005336.1	-0.944957	8.06556	-8.10001	2.00133e-05	0.00122737	3.23212
ENSMUSG00000025139.14	protein_coding	Tollip	2	MGI:1891808	OTTMUSG00000023241.5	-1.11671	6.53693	-8.09183	2.0176e-05	0.00123203	3.18153
ENSMUSG00000031278.12	protein_coding	Acsl4	1	MGI:1354713	OTTMUSG00000018811.1	-3.31237	8.13374	-8.05225	2.09838e-05	0.00125974	3.20971
ENSMUSG00000034903.18	protein_coding	Cobll1	2	MGI:2442894	OTTMUSG00000012883.2	-1.20334	6.12579	-8.03494	2.13483e-05	0.0012709	3.12565
ENSMUSG00000028521.17	protein_coding	Slc35d1	2	MGI:2140361	OTTMUSG00000008067.4	-1.99203	5.721	-8.02786	2.14994e-05	0.00127455	3.1528
ENSMUSG00000022500.15	protein_coding	Litaf	2	MGI:1929512	OTTMUSG00000026365.4	-0.954276	6.46595	-8.01496	2.17777e-05	0.0012857	3.09898
ENSMUSG00000034161.8	protein_coding	Scx	2	MGI:102934	OTTMUSG00000070958.2	-4.05761	3.74549	-8.01057	2.18731e-05	0.00128599	3.23803
ENSMUSG00000004317.14	protein_coding	Clcn5	2	MGI:99486	ncRNA_host	-2.06843	5.96094	-7.9784	2.25878e-05	0.00131175	3.09251
ENSMUSG00000046722.14	protein_coding	Cdc42se1	2	MGI:1889510	OTTMUSG00000022348.2	-0.759126	6.70757	-7.92351	2.3867e-05	0.00136927	3.00235
ENSMUSG00000001247.16	protein_coding	Lsr	2	MGI:1927471	OTTMUSG00000022193.6	-1.16046	6.07282	-7.89372	2.45946e-05	0.00140535	2.9807
ENSMUSG00000040850.17	protein_coding	Psme4	2	MGI:2143994	OTTMUSG00000005356.2	-0.886485	7.26144	-7.87411	2.50867e-05	0.00142205	2.96611
ENSMUSG00000026353.9	protein_coding	Ubxn4	1	MGI:1915062	OTTMUSG00000049358.2	-0.956591	7.14267	-7.86695	2.52691e-05	0.0014267	2.95454
ENSMUSG00000079562.7	protein_coding	Maea	2	MGI:1891748	OTTMUSG00000055361.7	-0.676192	6.8498	-7.85574	2.55573e-05	0.00143264	2.93189
ENSMUSG00000030844.11	protein_coding	Rgs10	2	MGI:1915115	overlapping_locus	-2.08777	5.0977	-7.85503	2.55757e-05	0.00143264	3.02072
ENSMUSG00000037151.8	protein_coding	Lrrc20	2	MGI:2387182	overlapping_locus	-1.57337	3.70251	-7.81104	2.6744e-05	0.0014806	3.07207
ENSMUSG00000062382.9	protein_coding	Ftl1-ps1	2	MGI:3779109	ncRNA_host	-1.77269	3.22943	-7.77515	2.77406e-05	0.001506	3.0447
ENSMUSG00000021072.12	protein_coding	Tmx1	2	MGI:1919986	OTTMUSG00000034933.1	-1.27786	6.89179	-7.77447	2.77597e-05	0.001506	2.8535
ENSMUSG00000032777.9	protein_coding	Gtf3c1	2	MGI:107887	OTTMUSG00000058204.1	-1.17978	7.32773	-7.76458	2.80418e-05	0.001506	2.85661
ENSMUSG00000031996.17	protein_coding	Aplp2	2	MGI:88047	OTTMUSG00000062829.1	-1.93025	10.0343	-7.74586	2.8584e-05	0.00151784	2.94737
ENSMUSG00000028152.10	protein_coding	Tspan5	2	MGI:1928096	OTTMUSG00000029602.6	-1.31995	5.58013	-7.6873	3.03557e-05	0.00158205	2.78888
ENSMUSG00000037386.16	protein_coding	Rims2	2	MGI:2152972	OTTMUSG00000070146.1	-2.19015	2.61479	-7.64025	3.18669e-05	0.00163127	2.85967
ENSMUSG00000047466.10	protein_coding	8030462N17Rik	2	MGI:2444951	OTTMUSG00000074497.1	-0.962825	5.46896	-7.63864	3.19199e-05	0.00163127	2.72708
ENSMUSG00000025647.16	protein_coding	Shisa5	2	MGI:1915044	OTTMUSG00000031613.8	-1.52007	7.7402	-7.62794	3.22756e-05	0.00164006	2.73227
ENSMUSG00000031872.14	protein_coding	Bean1	2	MGI:1929597	OTTMUSG00000061862.1	-1.80572	5.01726	-7.61205	3.28118e-05	0.00166138	2.76337
ENSMUSG00000032228.16	protein_coding	Tcf12	2	MGI:101877	overlapping_locus	-0.792143	7.02082	-7.6031	3.3118e-05	0.00166378	2.6635
ENSMUSG00000027660.16	protein_coding	Skil	1	MGI:106203	OTTMUSG00000027813.3	-1.71269	6.62925	-7.6022	3.3149e-05	0.00166378	2.67253
ENSMUSG00000028995.14	protein_coding	Fam126a	2	MGI:2149839	overlapping_locus	-3.0911	7.93119	-7.53772	3.5453e-05	0.00175147	2.65579
ENSMUSG00000008153.12	protein_coding	Clstn3	1	MGI:2178323	OTTMUSG00000022801.4	-2.72441	5.44197	-7.51449	3.63257e-05	0.0017844	2.68976
ENSMUSG00000029344.15	protein_coding	Tpst2	2	MGI:1309516	OTTMUSG00000024827.5	-2.40288	7.05254	-7.50689	3.66162e-05	0.0017844	2.59202
ENSMUSG00000038267.15	protein_coding	Slc22a23	2	MGI:1920352	ncRNA_host	-1.85483	3.26162	-7.50629	3.66391e-05	0.0017844	2.7728
ENSMUSG00000036707.16	protein_coding	Cab39	2	MGI:107438	OTTMUSG00000021589.10	-0.826655	7.20046	-7.50601	3.66498e-05	0.0017844	2.56248
ENSMUSG00000042015.17	protein_coding	Wdr41	2	MGI:2445123	overlapping_locus	-2.47287	6.94536	-7.47869	3.77166e-05	0.00180514	2.56331
ENSMUSG00000050965.14	protein_coding	Prkca	2	MGI:97595	OTTMUSG00000003131.2	-2.07392	4.66053	-7.47321	3.79349e-05	0.00180514	2.67264
ENSMUSG00000053192.9	protein_coding	Mllt11	2	MGI:1929671	OTTMUSG00000021997.3	-1.40827	3.68238	-7.4647	3.8276e-05	0.0018153	2.7214
ENSMUSG00000028159.14	protein_coding	Dapp1	1	MGI:1347063	OTTMUSG00000022230.3	-1.03735	4.56686	-7.44091	3.92483e-05	0.00184987	2.62778
ENSMUSG00000056999.15	protein_coding	Ide	2	MGI:96412	overlapping_locus	-1.03247	6.99938	-7.44051	3.9265e-05	0.00184987	2.48921
ENSMUSG00000027955.16	protein_coding	Gask1b	2	MGI:1915909	OTTMUSG00000026688.4	-1.72279	6.69226	-7.43289	3.95822e-05	0.00185139	2.48987
ENSMUSG00000020229.4	protein_coding	Slc5a4a	2	MGI:1927848	OTTMUSG00000065098.1	-2.82132	2.18349	-7.4271	3.9825e-05	0.00185152	2.48347
ENSMUSG00000043419.11	protein_coding	Rnf227	2	MGI:1915359	OTTMUSG00000059715.2	-1.88083	3.44474	-7.41144	4.04907e-05	0.00186441	2.67793
ENSMUSG00000041528.15	protein_coding	Rnf123	2	MGI:2148796	OTTMUSG00000033727.6	-0.989379	6.04778	-7.39785	4.10775e-05	0.00187458	2.43531
ENSMUSG00000031574.8	protein_coding	Star	2	MGI:102760	OTTMUSG00000031856.2	-4.14208	9.53971	-7.39718	4.11068e-05	0.00187458	2.57423
ENSMUSG00000074604.9	protein_coding	Mgst2	1	MGI:2448481	overlapping_locus	-4.27211	4.94088	-7.37416	4.21238e-05	0.00190872	2.63273
ENSMUSG00000047604.3	protein_coding	Frat2	2	MGI:2673967	OTTMUSG00000060254.1	-2.34165	3.76146	-7.36942	4.23368e-05	0.00191228	2.62722
ENSMUSG00000033417.16	protein_coding	Cacul1	2	MGI:1926082	OTTMUSG00000074395.1	-0.745424	6.1348	-7.35974	4.27746e-05	0.00192594	2.39051
ENSMUSG00000044556.3	protein_coding	Tex38	2	MGI:1922423	OTTMUSG00000008687.1	-4.32474	-0.844952	-7.35449	4.30146e-05	0.00193064	0.690097
ENSMUSG00000034472.13	protein_coding	Rasd2	2	MGI:1922391	OTTMUSG00000034050.1	-2.81351	4.11473	-7.34536	4.34352e-05	0.00194338	2.60347
ENSMUSG00000074582.10	protein_coding	Arfgef2	2	MGI:2139354	OTTMUSG00000001162.4	-1.58788	5.65073	-7.33569	4.38852e-05	0.00195124	2.39684
ENSMUSG00000020034.7	protein_coding	Tcp11l2	2	MGI:2444679	OTTMUSG00000032574.1	-0.911577	5.56953	-7.32898	4.42005e-05	0.00195564	2.39008
ENSMUSG00000024242.15	protein_coding	Map4k3	2	MGI:2154405	OTTMUSG00000072685.2	-0.858506	6.1623	-7.32775	4.42588e-05	0.00195564	2.3546
ENSMUSG00000040687.16	protein_coding	Madd	1	MGI:2444672	OTTMUSG00000014395.5	-1.72174	4.868	-7.29864	4.56582e-05	0.00199272	2.44538
ENSMUSG00000072825.11	protein_coding	Cep170b	2	MGI:2145043	ncRNA_host	-1.15089	6.17082	-7.27938	4.66106e-05	0.00202806	2.30914
ENSMUSG00000032578.7	protein_coding	Cish	2	MGI:103159	OTTMUSG00000036835.3	-3.05378	5.47831	-7.2466	4.82822e-05	0.00208169	2.38054
ENSMUSG00000038451.13	protein_coding	Spsb2	2	MGI:1315199	OTTMUSG00000022963.2	-1.00078	4.23746	-7.22878	4.92181e-05	0.00209862	2.4127
ENSMUSG00000024493.9	protein_coding	Lars	2	MGI:1913808	OTTMUSG00000073530.1	-0.67928	6.24491	-7.22513	4.94122e-05	0.00209862	2.2349
ENSMUSG00000042684.8	protein_coding	Npl	2	MGI:1921341	OTTMUSG00000049716.1	-2.14495	2.89229	-7.21423	4.99973e-05	0.00211086	2.46805
ENSMUSG00000040570.14	protein_coding	Rundc3b	2	MGI:2685286	overlapping_locus	-1.63498	2.79484	-7.20861	5.03016e-05	0.00211743	2.45502
ENSMUSG00000026255.15	protein_coding	Efhd1	2	MGI:1921607	OTTMUSG00000029545.1	-1.70508	6.90459	-7.18695	5.14948e-05	0.00213134	2.22602
ENSMUSG00000057465.5	protein_coding	Saa2	2	MGI:98222	OTTMUSG00000060226.1	-8.48987	1.89648	-7.18211	5.17649e-05	0.00213134	0.948943
ENSMUSG00000001576.15	protein_coding	Ergic1	1	MGI:1914708	OTTMUSG00000035774.19	-0.712476	6.64681	-7.17563	5.21299e-05	0.00213134	2.17871
ENSMUSG00000042688.16	protein_coding	Mapk6	2	MGI:1354946	overlapping_locus	-0.933692	5.9761	-7.17242	5.2312e-05	0.00213243	2.18398
ENSMUSG00000039956.9	protein_coding	Mrap	2	MGI:1924287	OTTMUSG00000019934.2	-1.88694	5.83535	-7.16988	5.24564e-05	0.00213243	2.20216
ENSMUSG00000020152.7	protein_coding	Actr2	2	MGI:1913963	OTTMUSG00000005221.1	-0.968104	7.45457	-7.1443	5.39343e-05	0.00218162	2.17155
ENSMUSG00000038280.12	protein_coding	Ostm1	2	MGI:2655574	OTTMUSG00000019462.4	-0.797959	5.58343	-7.1001	5.65978e-05	0.00223067	2.11819
ENSMUSG00000005802.12	protein_coding	Slc30a4	2	MGI:1345282	OTTMUSG00000015670.1	-1.13244	5.81807	-7.07558	5.81367e-05	0.00226621	2.08663
ENSMUSG00000038518.15	protein_coding	Jarid2	2	MGI:104813	OTTMUSG00000037582.2	-1.37504	6.22653	-7.06907	5.8553e-05	0.00226854	2.06865
ENSMUSG00000057963.9	protein_coding	Itpk1	2	MGI:2446159	ncRNA_host	-1.07842	5.12541	-7.06538	5.87904e-05	0.00226854	2.13426
ENSMUSG00000075703.15	protein_coding	Selenoi	2	MGI:107898	OTTMUSG00000033213.6	-0.866947	5.1309	-7.06345	5.89149e-05	0.00226854	2.11696
ENSMUSG00000026854.16	protein_coding	Usp20	1	MGI:1921520	OTTMUSG00000011873.9	-0.915225	5.16558	-7.06224	5.89934e-05	0.00226854	2.11235
ENSMUSG00000038456.9	protein_coding	Dennd2a	2	MGI:2444961	overlapping_locus	-1.43314	5.34564	-7.0584	5.92419e-05	0.00227195	2.10476
ENSMUSG00000057409.7	protein_coding	Zfp53	2	MGI:99200	OTTMUSG00000072252.1	-1.08928	3.95589	-7.04233	6.02974e-05	0.00230398	2.23422
ENSMUSG00000031441.15	protein_coding	Atp11a	2	MGI:1354735	OTTMUSG00000020604.3	-1.71175	7.49259	-7.04076	6.04011e-05	0.00230398	2.05852
ENSMUSG00000022433.20	protein_coding	Csnk1e	2	MGI:1351660	OTTMUSG00000029589.5	-0.78272	6.33376	-7.02735	6.12988e-05	0.00232325	2.00862
ENSMUSG00000028991.15	protein_coding	Mtor	2	MGI:1928394	ncRNA_host	-0.84067	6.16406	-7.02353	6.15577e-05	0.00232325	2.00584
ENSMUSG00000021242.9	protein_coding	Npc2	2	MGI:1915213	OTTMUSG00000067183.1	-1.61035	8.55158	-7.0204	6.17704e-05	0.00232505	2.08711
ENSMUSG00000060733.13	protein_coding	Ipmk	2	MGI:1916968	OTTMUSG00000031016.2	-1.15329	4.83448	-7.01061	6.24403e-05	0.0023379	2.09316
ENSMUSG00000027531.16	protein_coding	Impa1	2	MGI:1933158	OTTMUSG00000027767.4	-0.810465	6.10769	-7.00807	6.26158e-05	0.00233831	1.9893
ENSMUSG00000095930.1	protein_coding	Nim1k	2	MGI:2442399	OTTMUSG00000068135.1	-1.75257	2.31419	-6.95247	6.65885e-05	0.00246083	2.15243
ENSMUSG00000005413.8	protein_coding	Hmox1	2	MGI:96163	OTTMUSG00000030644.5	-1.67066	5.89338	-6.94038	6.74881e-05	0.00248762	1.92871
ENSMUSG00000111567.1	protein_coding	Olfr1251	2	MGI:3031085	OTTMUSG00000014145.4	-4.69197	2.03194	-6.93735	6.7716e-05	0.00248957	1.80962
ENSMUSG00000022391.16	protein_coding	Rangap1	2	MGI:103071	OTTMUSG00000070906.1	-0.819159	6.27959	-6.92677	6.8517e-05	0.00250607	1.89181
ENSMUSG00000020078.16	protein_coding	Vps26a	2	MGI:1353654	OTTMUSG00000065001.2	-0.817581	6.39472	-6.91597	6.93455e-05	0.00251696	1.87763
ENSMUSG00000020817.16	protein_coding	Rabep1	1	MGI:1860236	overlapping_locus	-0.696643	6.64487	-6.90968	6.98329e-05	0.00252178	1.87055
ENSMUSG00000028803.18	protein_coding	Nipal3	1	MGI:1921802	OTTMUSG00000009737.6	-1.27285	4.94531	-6.90722	7.00253e-05	0.00252233	1.98748
ENSMUSG00000034574.10	protein_coding	Daam1	2	MGI:1914596	OTTMUSG00000066058.1	-0.934689	5.74537	-6.90421	7.02607e-05	0.00252408	1.89252
ENSMUSG00000045216.7	protein_coding	Hs6st1	2	MGI:1354958	OTTMUSG00000029555.3	-2.04672	6.53619	-6.90197	7.04362e-05	0.00252408	1.88935
ENSMUSG00000028410.13	protein_coding	Dnaja1	2	MGI:1270129	ncRNA_host	-0.811833	8.46608	-6.89609	7.08998e-05	0.00252823	1.9295
ENSMUSG00000020226.9	protein_coding	Slc5a4b	2	MGI:1890478	OTTMUSG00000031869.1	-5.89046	2.72606	-6.89327	7.11233e-05	0.00252986	1.64813
ENSMUSG00000051335.6	protein_coding	Gfod1	2	MGI:2145304	OTTMUSG00000067253.1	-1.85474	3.09125	-6.8881	7.15353e-05	0.00253729	2.129
ENSMUSG00000024293.16	protein_coding	Esco1	2	MGI:1925055	OTTMUSG00000024447.3	-0.761849	5.11511	-6.88618	7.1689e-05	0.00253729	1.92122
ENSMUSG00000026483.13	protein_coding	Fam129a	2	MGI:2137237	OTTMUSG00000021503.3	-1.59543	7.30873	-6.8795	7.22256e-05	0.00254714	1.86378
ENSMUSG00000023008.18	protein_coding	Fmnl3	2	MGI:109569	ncRNA_host	-2.49488	6.53257	-6.87633	7.24823e-05	0.00254714	1.87551
ENSMUSG00000029009.17	protein_coding	Mthfr	2	MGI:106639	OTTMUSG00000010193.13	-1.04205	5.86005	-6.86417	7.34756e-05	0.00256228	1.82913
ENSMUSG00000025478.15	protein_coding	Dpysl4	2	MGI:1349764	OTTMUSG00000027347.4	-4.05676	6.99613	-6.85983	7.38335e-05	0.00256847	1.92059
ENSMUSG00000027452.11	protein_coding	Acss1	2	MGI:1915988	OTTMUSG00000015731.1	-1.73062	4.96215	-6.84115	7.53963e-05	0.00260431	1.91026
ENSMUSG00000015090.13	protein_coding	Ptgds	2	MGI:99261	OTTMUSG00000012118.1	-2.76791	2.81005	-6.83964	7.55239e-05	0.00260431	2.02376
ENSMUSG00000052926.16	protein_coding	Rnaseh2a	2	MGI:1916974	overlapping_locus	-1.29559	5.80643	-6.82744	7.65664e-05	0.00262503	1.79346
ENSMUSG00000024659.15	protein_coding	Anxa1	2	MGI:96819	OTTMUSG00000035986.3	-2.27755	7.07867	-6.79556	7.93643e-05	0.00271441	1.77584
ENSMUSG00000038646.13	protein_coding	Ramac	2	MGI:1914398	OTTMUSG00000028999.2	-0.678297	6.04899	-6.78915	7.99405e-05	0.0027262	1.73379
ENSMUSG00000048108.13	protein_coding	Tmem72	2	MGI:2442707	OTTMUSG00000027031.2	-2.92129	2.15835	-6.77679	8.10637e-05	0.00274019	1.80452
ENSMUSG00000018068.13	protein_coding	Ints2	2	MGI:1917672	OTTMUSG00000001206.4	-1.02215	4.90057	-6.77592	8.1143e-05	0.00274019	1.81694
ENSMUSG00000036181.2	protein_coding	H1f2	2	MGI:1931526	OTTMUSG00000000732.1	-2.00807	6.05329	-6.7745	8.12734e-05	0.00274019	1.75144
ENSMUSG00000055932.15	protein_coding	Fto	1	MGI:1347093	OTTMUSG00000025730.4	-0.743009	6.61344	-6.75283	8.32908e-05	0.00277701	1.6836
ENSMUSG00000060882.5	protein_coding	Kcnd2	2	MGI:102663	overlapping_locus	-2.42217	4.73283	-6.74281	8.42425e-05	0.00279828	1.85357
ENSMUSG00000021068.17	protein_coding	Nin	2	MGI:105108	OTTMUSG00000037170.4	-0.791002	5.59903	-6.73529	8.49644e-05	0.00279828	1.70197
ENSMUSG00000048612.16	protein_coding	Myof	2	MGI:1919192	OTTMUSG00000068082.2	-1.11819	6.78692	-6.732	8.52824e-05	0.00279828	1.66763
ENSMUSG00000042363.14	protein_coding	Lgalsl	2	MGI:1916114	OTTMUSG00000005233.1	-1.79421	6.68163	-6.72723	8.5745e-05	0.00279828	1.67551
ENSMUSG00000062169.13	protein_coding	Cnih4	2	MGI:1925828	OTTMUSG00000022153.2	-0.595779	5.87141	-6.72455	8.60062e-05	0.00280022	1.65869
ENSMUSG00000096188.1	protein_coding	Cmtm4	2	MGI:2142888	OTTMUSG00000061907.1	-1.15365	6.54472	-6.70382	8.80586e-05	0.00284749	1.6308
ENSMUSG00000030231.11	protein_coding	Plekha5	2	MGI:1923802	ncRNA_host	-1.44803	6.15675	-6.7009	8.83518e-05	0.0028505	1.63934
ENSMUSG00000044813.15	protein_coding	Shb	2	MGI:98294	ncRNA_host	-1.33231	3.8843	-6.68797	8.96638e-05	0.00287616	1.86998
ENSMUSG00000029207.16	protein_coding	Apbb2	2	MGI:108405	ncRNA_host	-1.59701	5.98676	-6.67399	9.11059e-05	0.00290975	1.61467
ENSMUSG00000042348.10	protein_coding	Arl15	2	MGI:2442308	OTTMUSG00000037579.2	-0.885476	4.73721	-6.65799	9.27866e-05	0.00293371	1.6752
ENSMUSG00000057667.7	protein_coding	Bloc1s3	2	MGI:2678952	OTTMUSG00000059241.1	-1.27725	3.97574	-6.65516	9.30874e-05	0.00293669	1.79166
ENSMUSG00000041889.7	protein_coding	Shisa4	2	MGI:1924802	OTTMUSG00000026808.1	-1.77376	4.45415	-6.64696	9.39655e-05	0.00295783	1.72685
ENSMUSG00000034648.9	protein_coding	Lrrn1	2	MGI:106038	OTTMUSG00000056425.1	-4.82958	7.18218	-6.6157	9.73965e-05	0.00304562	1.67617
ENSMUSG00000029338.13	protein_coding	Antxr2	2	MGI:1919164	OTTMUSG00000053314.2	-0.779797	5.71179	-6.60949	9.8095e-05	0.0030536	1.53293
ENSMUSG00000045211.5	protein_coding	Nudt18	2	MGI:2385853	OTTMUSG00000069186.1	-1.11462	4.35684	-6.60771	9.82954e-05	0.0030536	1.68987
ENSMUSG00000067199.4	protein_coding	Frat1	2	MGI:109450	OTTMUSG00000060253.1	-2.28347	3.60015	-6.60523	9.85761e-05	0.00305564	1.79494
ENSMUSG00000072762.9	protein_coding	4930522L14Rik	2	MGI:1925270	OTTMUSG00000022585.2	-1.33587	2.99048	-6.60324	9.88024e-05	0.003056	1.81677
ENSMUSG00000031168.14	protein_coding	Ebp	2	MGI:107822	OTTMUSG00000018119.2	-1.33158	5.703	-6.59056	0.000100256	0.00308357	1.5084
ENSMUSG00000043091.9	protein_coding	Tuba1c	2	MGI:1095409	OTTMUSG00000070946.2	-1.60709	7.30735	-6.58731	0.000100632	0.00308357	1.52303
ENSMUSG00000048965.9	protein_coding	Mrgpre	2	MGI:2441884	OTTMUSG00000060034.1	-2.20001	2.15653	-6.58261	0.000101178	0.00308357	1.76289
ENSMUSG00000051243.14	protein_coding	Islr2	2	MGI:2444277	OTTMUSG00000063235.1	-3.90716	1.2836	-6.56625	0.000103107	0.00310994	1.36634
ENSMUSG00000066880.15	protein_coding	Zfp617	2	MGI:2684459	overlapping_locus	-0.981744	5.18351	-6.56141	0.000103686	0.00310994	1.51308
ENSMUSG00000037257.8	protein_coding	Aagab	2	MGI:1914189	OTTMUSG00000062586.1	-0.630645	6.30307	-6.55069	0.000104979	0.00310994	1.43734
ENSMUSG00000022863.15	protein_coding	Btg3	2	MGI:109532	OTTMUSG00000026522.3	-0.899618	5.26623	-6.55062	0.000104987	0.00310994	1.49699
ENSMUSG00000037720.16	protein_coding	Tmem33	2	MGI:1915128	OTTMUSG00000028123.3	-0.763237	6.29424	-6.54939	0.000105136	0.00310994	1.43936
ENSMUSG00000041831.17	protein_coding	Sytl3	2	MGI:1933367	OTTMUSG00000034273.5	-3.34581	1.46891	-6.54723	0.0001054	0.00311126	1.34651
ENSMUSG00000046324.12	protein_coding	Ermp1	2	MGI:106250	OTTMUSG00000034410.1	-0.82307	6.76629	-6.54228	0.000106006	0.00312267	1.42974
ENSMUSG00000005103.12	protein_coding	Wdr1	2	MGI:1337100	OTTMUSG00000056283.2	-0.748478	7.59924	-6.52564	0.00010807	0.00315254	1.44185
ENSMUSG00000028771.13	protein_coding	Ptpn12	2	MGI:104673	overlapping_locus	-0.739415	5.54138	-6.52518	0.000108128	0.00315254	1.43797
ENSMUSG00000021365.15	protein_coding	Nedd9	2	MGI:97302	OTTMUSG00000068550.4	-1.42205	5.28921	-6.5202	0.000108754	0.00316057	1.48103
ENSMUSG00000025813.14	protein_coding	Homer2	2	MGI:1347354	OTTMUSG00000059182.1	-3.7437	3.89217	-6.49595	0.000111862	0.00322181	1.69987
ENSMUSG00000059873.4	protein_coding	Olfr1029	2	MGI:3030863	OTTMUSG00000013595.4	-4.44067	0.529157	-6.48699	0.000113036	0.0032425	1.00738
ENSMUSG00000049327.17	protein_coding	Kmt5a	2	MGI:1915206	OTTMUSG00000017165.2	-0.816642	6.92821	-6.48129	0.000113789	0.00325752	1.36433
ENSMUSG00000067928.6	protein_coding	Zfp760	2	MGI:2679257	OTTMUSG00000072257.1	-0.826494	5.1357	-6.44413	0.000118835	0.00336811	1.3719
ENSMUSG00000035299.16	protein_coding	Mid1	1	MGI:1100537	OTTMUSG00000019599.3	-1.61163	4.86582	-6.43606	0.000119963	0.00338367	1.43012
ENSMUSG00000018593.13	protein_coding	Sparc	2	MGI:98373	OTTMUSG00000005692.5	-1.00679	10.5214	-6.4351	0.000120098	0.00338367	1.4911
ENSMUSG00000050777.7	protein_coding	Tmem37	2	MGI:2157899	OTTMUSG00000022101.1	-1.89285	2.86424	-6.41785	0.00012255	0.00341892	1.61119
ENSMUSG00000028243.5	protein_coding	Ubxn2b	2	MGI:1915303	OTTMUSG00000004319.1	-0.824994	5.57591	-6.40736	0.000124069	0.003439	1.29589
ENSMUSG00000027433.5	protein_coding	Xrn2	2	MGI:894687	OTTMUSG00000015692.1	-0.99052	6.66543	-6.40514	0.000124393	0.003439	1.26373
ENSMUSG00000021866.15	protein_coding	Anxa11	2	MGI:108481	OTTMUSG00000019768.2	-1.29938	5.93442	-6.40219	0.000124825	0.003439	1.28443
ENSMUSG00000046598.15	protein_coding	Bdh1	2	MGI:1919161	OTTMUSG00000026185.3	-2.12567	4.17028	-6.40126	0.000124962	0.003439	1.51386
ENSMUSG00000022526.8	protein_coding	Zfp251	2	MGI:1918841	OTTMUSG00000071096.1	-0.886487	5.57016	-6.39037	0.000126573	0.00345921	1.27571
ENSMUSG00000034445.8	protein_coding	Cyb561a3	2	MGI:2686925	OTTMUSG00000073757.2	-1.23512	5.09304	-6.38977	0.000126661	0.00345921	1.30545
ENSMUSG00000074121.3	protein_coding	Ntf5	2	MGI:97381	OTTMUSG00000059407.1	-2.92297	1.38674	-6.38972	0.000126669	0.00345921	1.31235
ENSMUSG00000019779.15	protein_coding	Frk	2	MGI:103265	OTTMUSG00000063874.1	-1.38335	4.82757	-6.38507	0.000127365	0.00346188	1.39429
ENSMUSG00000028488.15	protein_coding	Sh3gl2	2	MGI:700009	overlapping_locus	-2.16078	3.10042	-6.38257	0.00012774	0.00346188	1.57245
ENSMUSG00000032122.15	protein_coding	Slc37a2	2	MGI:1929693	OTTMUSG00000033306.3	-1.66399	4.37847	-6.37294	0.000129198	0.0034881	1.4054
ENSMUSG00000024122.16	protein_coding	Pdpk1	1	MGI:1338068	OTTMUSG00000016280.6	-0.903796	5.67406	-6.35883	0.000131366	0.00351992	1.24097
ENSMUSG00000066232.4	protein_coding	Ipo7	2	MGI:2152414	ncRNA_host	-0.764261	7.05504	-6.35011	0.000132727	0.0035442	1.20083
ENSMUSG00000021696.9	protein_coding	Elovl7	2	MGI:1921809	OTTMUSG00000067895.1	-3.20201	2.81324	-6.34535	0.000133476	0.00355035	1.4731
ENSMUSG00000003062.13	protein_coding	Stard3nl	2	MGI:1923455	OTTMUSG00000054348.5	-1.09998	5.47818	-6.3428	0.000133878	0.00355035	1.22311
ENSMUSG00000049106.7	protein_coding	Dcaf5	2	MGI:2444785	ncRNA_host	-0.648965	6.05724	-6.33541	0.000135054	0.00357164	1.17655
ENSMUSG00000090698.2	protein_coding	Apold1	2	MGI:2685921	OTTMUSG00000057080.1	-1.55347	3.12736	-6.33052	0.000135838	0.00357444	1.48609
ENSMUSG00000020097.14	protein_coding	Sgpl1	2	MGI:1261415	ncRNA_host	-0.78243	6.97595	-6.32863	0.000136143	0.00357444	1.17415
ENSMUSG00000049764.8	protein_coding	Zfp280b	2	MGI:1927865	OTTMUSG00000065096.1	-1.44012	6.7003	-6.32729	0.00013636	0.00357444	1.17973
ENSMUSG00000039530.17	protein_coding	Tusc3	2	MGI:1933134	OTTMUSG00000061049.1	-0.938815	5.7728	-6.32694	0.000136416	0.00357444	1.1916
ENSMUSG00000020250.10	protein_coding	Txnrd1	2	MGI:1354175	overlapping_locus	-0.993379	7.10022	-6.31712	0.000138012	0.00360301	1.16701
ENSMUSG00000027932.14	protein_coding	Slc27a3	1	MGI:1347358	OTTMUSG00000029600.1	-0.917104	5.12766	-6.29898	0.000141017	0.00366987	1.19528
ENSMUSG00000022003.7	protein_coding	Slc25a30	2	MGI:1914804	OTTMUSG00000069437.1	-1.79138	7.20244	-6.28795	0.000142878	0.00370962	1.15652
ENSMUSG00000032846.10	protein_coding	Zswim6	2	MGI:1914513	ncRNA_host	-0.968451	4.23755	-6.27711	0.000144734	0.00373702	1.30588
ENSMUSG00000021067.8	protein_coding	Sav1	2	MGI:1927144	OTTMUSG00000065771.1	-1.52248	6.56365	-6.27426	0.000145225	0.00373702	1.11181
ENSMUSG00000017837.12	protein_coding	Nkiras2	2	MGI:1919216	OTTMUSG00000002025.2	-0.702565	4.9117	-6.27259	0.000145515	0.00373702	1.1959
ENSMUSG00000039153.17	protein_coding	Runx2	2	MGI:99829	ncRNA_host	-6.73975	6.37667	-6.27111	0.000145772	0.00373702	1.42545
ENSMUSG00000042460.5	protein_coding	C1galt1	2	MGI:2151071	overlapping_locus	-1.18208	6.2958	-6.26948	0.000146055	0.00373754	1.10054
ENSMUSG00000039114.16	protein_coding	Nrn1	2	MGI:1915654	OTTMUSG00000027720.4	-3.66796	7.22651	-6.26606	0.000146652	0.00374331	1.17649
ENSMUSG00000033793.12	protein_coding	Atp6v1h	2	MGI:1914864	OTTMUSG00000050145.9	-1.23213	6.55622	-6.26041	0.000147644	0.00375168	1.08702
ENSMUSG00000051341.6	protein_coding	Zfp52	2	MGI:99199	OTTMUSG00000072255.1	-1.10477	5.59877	-6.25862	0.000147959	0.00375168	1.09492
ENSMUSG00000029787.10	protein_coding	Avl9	2	MGI:1926187	OTTMUSG00000039874.2	-0.900354	5.75275	-6.25766	0.000148128	0.00375168	1.1011
ENSMUSG00000007837.11	protein_coding	Prrg2	1	MGI:1929596	OTTMUSG00000023492.2	-1.15673	4.36823	-6.24343	0.000150668	0.00377016	1.22501
ENSMUSG00000041845.11	protein_coding	Rhod	2	MGI:108446	OTTMUSG00000028325.2	-1.97635	4.8349	-6.23751	0.000151737	0.00378093	1.18715
ENSMUSG00000032114.9	protein_coding	Slc37a4	2	MGI:1316650	ncRNA_host	-1.22124	4.08144	-6.2323	0.000152687	0.00379794	1.27413
ENSMUSG00000003573.15	protein_coding	Homer3	1	MGI:1347359	OTTMUSG00000022250.4	-2.04504	6.30464	-6.23067	0.000152985	0.00379873	1.07216
ENSMUSG00000020598.16	protein_coding	Nrcam	2	MGI:104750	OTTMUSG00000064995.3	-5.99883	5.68946	-6.21976	0.000154996	0.00383311	1.37012
ENSMUSG00000028975.16	protein_coding	Pex14	2	MGI:1927868	OTTMUSG00000010943.2	-0.952852	5.45912	-6.21652	0.000155598	0.00383311	1.06193
ENSMUSG00000032583.7	protein_coding	Mon1a	2	MGI:1920075	OTTMUSG00000050788.2	-0.791837	4.42193	-6.21589	0.000155717	0.00383311	1.1931
ENSMUSG00000030759.16	protein_coding	Far1	1	MGI:1914670	OTTMUSG00000031364.5	-1.95157	7.65764	-6.19518	0.000159635	0.00389175	1.05162
ENSMUSG00000046994.9	protein_coding	Mars2	2	MGI:2444136	OTTMUSG00000046972.2	-1.12126	4.10553	-6.19463	0.00015974	0.00389175	1.20663
ENSMUSG00000021720.11	protein_coding	Rnf180	2	MGI:1919066	ncRNA_host	-2.77748	5.1516	-6.18913	0.0001608	0.00391088	1.15666
ENSMUSG00000041444.14	protein_coding	Arhgap32	2	MGI:2450166	OTTMUSG00000036900.5	-1.15032	6.17904	-6.15949	0.000166642	0.00400504	0.969143
ENSMUSG00000024245.4	protein_coding	Tmem178	2	MGI:1915277	OTTMUSG00000072704.1	-2.9547	4.79251	-6.13747	0.000171131	0.00406486	1.17106
ENSMUSG00000040093.16	protein_coding	Bmf	2	MGI:2176433	OTTMUSG00000015369.2	-1.67052	5.50707	-6.13009	0.000172666	0.0040945	0.993753
ENSMUSG00000032231.14	protein_coding	Anxa2	2	MGI:88246	ncRNA_host	-1.61135	8.67706	-6.12114	0.000174545	0.00411424	1.00596
ENSMUSG00000028974.13	protein_coding	Dffa	2	MGI:1196227	OTTMUSG00000010959.2	-0.772687	4.15886	-6.12055	0.000174672	0.00411424	1.10519
ENSMUSG00000042978.11	protein_coding	Sbk1	2	MGI:2135937	OTTMUSG00000058209.3	-1.75662	6.5186	-6.11925	0.000174945	0.00411424	0.922481
ENSMUSG00000039735.16	protein_coding	Fnbp1l	2	MGI:1925642	ncRNA_host	-0.713597	6.44059	-6.10629	0.000177716	0.00415265	0.882064
ENSMUSG00000030351.5	protein_coding	Tspan11	2	MGI:1915748	OTTMUSG00000027066.3	-2.29624	3.8867	-6.10615	0.000177745	0.00415265	1.16567
ENSMUSG00000021567.15	protein_coding	Nkd2	2	MGI:1919543	OTTMUSG00000027729.2	-1.63698	3.59073	-6.10375	0.000178264	0.00415414	1.20226
ENSMUSG00000020654.15	protein_coding	Adcy3	2	MGI:99675	OTTMUSG00000033731.2	-0.792073	5.03887	-6.10315	0.000178393	0.00415414	0.94575
ENSMUSG00000020230.15	protein_coding	Prmt2	2	MGI:1316652	ncRNA_host	-1.12679	5.46832	-6.09985	0.00017911	0.00415798	0.932312
ENSMUSG00000071632.10	protein_coding	2510002D24Rik	2	MGI:1919557	overlapping_locus	-0.849995	4.43152	-6.0997	0.000179143	0.00415798	1.04962
ENSMUSG00000018199.9	protein_coding	Ro60	2	MGI:106652	OTTMUSG00000021864.1	-0.807653	5.80344	-6.08803	0.000181698	0.0042033	0.885103
ENSMUSG00000041037.8	protein_coding	Irgq	2	MGI:2667176	OTTMUSG00000058219.1	-0.976804	5.40549	-6.08675	0.000181981	0.0042033	0.902384
ENSMUSG00000044816.10	protein_coding	D630023F18Rik	2	MGI:2138198	overlapping_locus	-7.40198	4.16089	-6.06937	0.000185869	0.0042686	0.993084
ENSMUSG00000019295.8	protein_coding	Tmem129	2	MGI:1915616	OTTMUSG00000025080.3	-0.649894	4.8159	-6.0675	0.000186293	0.0042686	0.943109
ENSMUSG00000028826.14	protein_coding	Maco1	2	MGI:1913396	OTTMUSG00000011092.2	-0.695219	6.25974	-6.06743	0.000186309	0.0042686	0.834582
ENSMUSG00000044018.3	protein_coding	Mrpl50	2	MGI:107329	OTTMUSG00000008320.1	-0.887808	5.84535	-6.06101	0.000187771	0.00428143	0.838328
ENSMUSG00000020225.10	protein_coding	Tmbim4	2	MGI:1915462	OTTMUSG00000034095.4	-0.726875	5.81199	-6.05902	0.000188227	0.00428496	0.832208
ENSMUSG00000078851.4	protein_coding	H2aw	2	MGI:2448458	overlapping_locus	-0.980031	4.50561	-6.05391	0.000189405	0.00429118	0.982817
ENSMUSG00000041025.15	protein_coding	Iffo2	2	MGI:2140675	overlapping_locus	-1.15311	5.07716	-6.04354	0.000191816	0.00431177	0.887346
ENSMUSG00000032252.14	protein_coding	Glce	1	MGI:2136405	ncRNA_host	-1.00553	5.15556	-6.03703	0.000193347	0.00432133	0.883012
ENSMUSG00000003134.10	protein_coding	Tbc1d8	2	MGI:1927225	OTTMUSG00000050277.3	-2.05524	5.82025	-6.03645	0.000193484	0.00432133	0.851461
ENSMUSG00000079215.8	protein_coding	Zfp664	2	MGI:2442505	OTTMUSG00000024512.3	-0.808654	6.72196	-6.03422	0.000194012	0.00432133	0.791279
ENSMUSG00000009647.13	protein_coding	Mcu	2	MGI:3026965	OTTMUSG00000034290.2	-1.07204	4.95474	-6.03065	0.000194862	0.00432415	0.895789
ENSMUSG00000028719.8	protein_coding	Cmpk1	2	MGI:1913838	OTTMUSG00000008585.3	-0.837172	6.3953	-6.02874	0.000195318	0.00432415	0.783499
ENSMUSG00000031751.14	protein_coding	Amfr	2	MGI:1345634	OTTMUSG00000027363.5	-1.07143	7.95367	-6.02831	0.000195419	0.00432415	0.846057
ENSMUSG00000045934.15	protein_coding	Mtmr11	2	MGI:2652817	OTTMUSG00000021892.3	-0.96325	4.32202	-6.0234	0.000196597	0.00433672	0.967749
ENSMUSG00000026342.10	protein_coding	Slc35f5	2	MGI:1921400	OTTMUSG00000049262.2	-0.780326	5.35573	-6.01471	0.000198701	0.00436957	0.820719
ENSMUSG00000050912.15	protein_coding	Tmem123	2	MGI:1919179	ncRNA_host	-0.996073	7.62931	-6.01052	0.000199721	0.00438524	0.805929
ENSMUSG00000041112.17	protein_coding	Elmo1	2	MGI:2153044	OTTMUSG00000042551.3	-1.02074	5.74382	-6.00498	0.000201082	0.00439626	0.767669
ENSMUSG00000020689.4	protein_coding	Itgb3	2	MGI:96612	OTTMUSG00000003177.2	-1.26254	6.20092	-6.00134	0.000201983	0.004398	0.760835
ENSMUSG00000024712.9	protein_coding	Rfk	2	MGI:1914688	OTTMUSG00000028427.1	-1.26345	6.3463	-6.00096	0.000202076	0.004398	0.760076
ENSMUSG00000054814.14	protein_coding	Usp46	2	MGI:1916977	overlapping_locus	-1.31585	5.97626	-5.98289	0.000206609	0.00448114	0.743058
ENSMUSG00000017132.17	protein_coding	Cyth1	2	MGI:1334257	ncRNA_host	-0.628	5.19211	-5.97765	0.000207945	0.00448957	0.78331
ENSMUSG00000035161.7	protein_coding	Ints6	2	MGI:1202397	OTTMUSG00000069094.1	-0.992639	5.84572	-5.97445	0.000208764	0.00448957	0.732357
ENSMUSG00000034210.14	protein_coding	Efcab14	2	MGI:2442397	OTTMUSG00000008688.4	-0.665626	6.0443	-5.97413	0.000208846	0.00448957	0.716424
ENSMUSG00000036391.16	protein_coding	Sec24a	2	MGI:1924621	ncRNA_host	-0.803376	5.2345	-5.96461	0.000211306	0.00453464	0.759146
ENSMUSG00000041046.7	protein_coding	Ramp3	2	MGI:1860292	OTTMUSG00000005124.2	-2.13155	2.26452	-5.96296	0.000211736	0.00453703	1.05139
ENSMUSG00000037885.18	protein_coding	Stk35	2	MGI:1914583	OTTMUSG00000015500.3	-0.743675	5.3838	-5.95123	0.000214819	0.00458925	0.740255
ENSMUSG00000032872.16	protein_coding	Cyb5r4	2	MGI:2386848	OTTMUSG00000037524.6	-1.19379	5.77715	-5.94677	0.000216004	0.00459889	0.702909
ENSMUSG00000028710.18	protein_coding	Atpaf1	2	MGI:2180560	OTTMUSG00000008684.8	-0.777099	5.33699	-5.94357	0.00021686	0.00459889	0.714723
ENSMUSG00000000600.15	protein_coding	Krit1	2	MGI:1930618	overlapping_locus	-0.670835	5.72991	-5.94226	0.000217209	0.00459889	0.687342
ENSMUSG00000047547.14	protein_coding	Cltb	2	MGI:1921575	OTTMUSG00000032678.1	-0.803049	5.13673	-5.93268	0.000219796	0.00462612	0.735645
ENSMUSG00000048636.7	protein_coding	A730049H05Rik	1	MGI:1921766	OTTMUSG00000025826.1	-2.28456	3.90516	-5.92575	0.000221686	0.00463844	0.933423
ENSMUSG00000021615.13	protein_coding	Xrcc4	2	MGI:1333799	ncRNA_host	-0.874034	3.76653	-5.92349	0.000222305	0.00463893	0.934855
ENSMUSG00000001089.14	protein_coding	Luzp1	2	MGI:107629	OTTMUSG00000009704.6	-0.737936	5.80705	-5.9098	0.000226106	0.00469501	0.645899
ENSMUSG00000019132.11	protein_coding	BC005537	2	MGI:2441726	OTTMUSG00000000607.4	-0.818496	8.77095	-5.90857	0.000226451	0.00469501	0.736657
ENSMUSG00000032202.11	protein_coding	Rab27a	2	MGI:1861441	overlapping_locus	-4.94755	6.1321	-5.90339	0.000227908	0.00471251	0.879538
ENSMUSG00000042506.15	protein_coding	Usp22	2	MGI:2144157	OTTMUSG00000005825.4	-1.36241	8.00414	-5.90106	0.000228566	0.00471251	0.686335
ENSMUSG00000038206.13	protein_coding	Fbxo8	1	MGI:1354696	ncRNA_host	-0.74759	4.84097	-5.9	0.000228869	0.00471251	0.725784
ENSMUSG00000049659.15	protein_coding	Aftph	1	MGI:1923012	OTTMUSG00000005232.7	-0.738026	6.4997	-5.88816	0.000232254	0.00474718	0.599459
ENSMUSG00000038733.14	protein_coding	Wdr26	2	MGI:1923825	OTTMUSG00000034873.3	-0.631622	7.85661	-5.88217	0.000233989	0.00474718	0.642945
ENSMUSG00000032717.14	protein_coding	Mdfi	2	MGI:107687	OTTMUSG00000018352.3	-1.70843	5.05558	-5.88001	0.000234616	0.00474718	0.717278
ENSMUSG00000037306.13	protein_coding	Man1c1	2	MGI:2446214	ncRNA_host	-1.05938	4.40522	-5.87989	0.000234651	0.00474718	0.766342
ENSMUSG00000031955.10	protein_coding	Bcar1	2	MGI:108091	OTTMUSG00000061802.1	-0.699105	5.64801	-5.87923	0.000234845	0.00474718	0.610758
ENSMUSG00000038023.12	protein_coding	Atp6v0a2	2	MGI:104855	OTTMUSG00000054960.2	-0.621575	6.16076	-5.87775	0.000235276	0.00474718	0.58604
ENSMUSG00000029063.16	protein_coding	Nadk	2	MGI:2183149	OTTMUSG00000010726.3	-0.79564	7.68921	-5.87692	0.00023552	0.00474718	0.635796
ENSMUSG00000020300.14	protein_coding	Cpeb4	2	MGI:1914829	OTTMUSG00000005363.1	-1.07038	5.4202	-5.87027	0.000237474	0.00477905	0.640287
ENSMUSG00000078877.11	protein_coding	Gm14295	2	MGI:3709624	OTTMUSG00000016219.4	-1.53857	3.82821	-5.85474	0.000242109	0.00484304	0.839573
ENSMUSG00000022557.11	protein_coding	Bop1	2	MGI:1334460	OTTMUSG00000070956.1	-0.629085	5.40812	-5.84662	0.000244572	0.00487362	0.57608
ENSMUSG00000009681.10	protein_coding	Bcr	2	MGI:88141	OTTMUSG00000065080.3	-0.936405	6.16399	-5.8394	0.000246785	0.00490341	0.541608
ENSMUSG00000016028.11	protein_coding	Celsr1	2	MGI:1100883	OTTMUSG00000069785.3	-1.65928	5.30032	-5.83136	0.000249276	0.00493769	0.699779
ENSMUSG00000020427.11	protein_coding	Igfbp3	2	MGI:96438	OTTMUSG00000005135.2	-1.41912	5.52216	-5.81592	0.000254132	0.00498578	0.550615
ENSMUSG00000049800.13	protein_coding	Sertad2	2	MGI:1931026	OTTMUSG00000005229.1	-0.785557	5.50591	-5.81506	0.000254405	0.00498578	0.541087
ENSMUSG00000032724.5	protein_coding	Abtb2	2	MGI:2139365	OTTMUSG00000014876.1	-1.67888	3.44219	-5.80836	0.00025655	0.00501172	0.830179
ENSMUSG00000051223.14	protein_coding	Bzw1	2	MGI:1914132	OTTMUSG00000047207.2	-1.30595	9.10879	-5.80494	0.000257649	0.00501172	0.621475
ENSMUSG00000046675.7	protein_coding	Tmem251	2	MGI:2443862	OTTMUSG00000066112.1	-0.792812	3.85619	-5.80182	0.000258659	0.00502073	0.745488
ENSMUSG00000024600.8	protein_coding	Slc27a6	2	MGI:3036230	OTTMUSG00000029853.1	-2.1622	2.04111	-5.80036	0.000259133	0.00502129	0.86314
ENSMUSG00000045980.13	protein_coding	Tmem104	2	MGI:2444222	OTTMUSG00000003663.1	-0.693622	4.55032	-5.79841	0.000259766	0.00502129	0.619388
ENSMUSG00000022235.15	protein_coding	Cmbl	2	MGI:1916824	OTTMUSG00000022674.11	-1.37069	5.30778	-5.79591	0.000260581	0.00502377	0.537347
ENSMUSG00000025616.14	protein_coding	Usp16	2	MGI:1921362	OTTMUSG00000026485.3	-0.597084	5.63106	-5.79178	0.000261935	0.00503975	0.501286
ENSMUSG00000018102.5	protein_coding	H2bc4	2	MGI:1915274	OTTMUSG00000000566.2	-1.22095	6.04769	-5.79122	0.000262118	0.00503975	0.484757
ENSMUSG00000035247.16	protein_coding	Hectd1	2	MGI:2384768	OTTMUSG00000065436.2	-0.918075	7.69048	-5.78454	0.000264326	0.00506776	0.504329
ENSMUSG00000025025.14	protein_coding	Mxi1	2	MGI:97245	OTTMUSG00000074509.1	-0.85939	5.48714	-5.77856	0.000266316	0.00506776	0.510386
ENSMUSG00000039701.11	protein_coding	Usp53	2	MGI:2139607	OTTMUSG00000052461.5	-1.38289	5.55962	-5.77487	0.000267554	0.00506891	0.49717
ENSMUSG00000059923.13	protein_coding	Grb2	2	MGI:95805	overlapping_locus	-0.623485	6.48312	-5.76826	0.000269789	0.0050941	0.438909
ENSMUSG00000054414.4	protein_coding	Slc30a7	2	MGI:1913750	OTTMUSG00000054442.1	-0.629985	5.87201	-5.76745	0.000270063	0.0050941	0.455537
ENSMUSG00000074715.3	protein_coding	Ccl28	2	MGI:1861731	OTTMUSG00000068112.1	-3.9326	0.800915	-5.76156	0.000272072	0.00510644	0.26887
ENSMUSG00000015937.15	protein_coding	Macroh2a1	2	MGI:1349392	OTTMUSG00000020957.2	-1.31389	7.54436	-5.76149	0.000272094	0.00510644	0.475869
ENSMUSG00000026492.11	protein_coding	Tfb2m	2	MGI:107937	OTTMUSG00000022545.1	-0.591267	5.19536	-5.75656	0.000273789	0.00511889	0.491912
ENSMUSG00000050786.8	protein_coding	Ccdc126	2	MGI:1889376	OTTMUSG00000022930.1	-2.21622	3.77578	-5.75488	0.000274368	0.00512297	0.756352
ENSMUSG00000020140.15	protein_coding	Lgr5	2	MGI:1341817	OTTMUSG00000020836.3	-1.60673	5.82287	-5.74845	0.000276599	0.00513096	0.449616
ENSMUSG00000034377.10	protein_coding	Tulp4	2	MGI:1916092	ncRNA_host	-0.61819	7.02899	-5.74614	0.000277407	0.00513258	0.415531
ENSMUSG00000039840.8	protein_coding	Epg5	2	MGI:1918673	OTTMUSG00000073748.1	-1.29736	5.30984	-5.7386	0.000280055	0.00516143	0.465307
ENSMUSG00000038331.15	protein_coding	Satb2	2	MGI:2679336	overlapping_locus	-1.8075	0.996491	-5.73492	0.00028136	0.00516446	0.692641
ENSMUSG00000026558.13	protein_coding	Uck2	2	MGI:1931744	OTTMUSG00000050631.1	-1.08826	6.34319	-5.73484	0.000281387	0.00516446	0.401565
ENSMUSG00000031433.15	protein_coding	Rbm41	2	MGI:2444923	OTTMUSG00000018843.1	-1.28603	2.67224	-5.73404	0.000281672	0.00516446	0.81749
ENSMUSG00000039414.10	protein_coding	Heatr5b	2	MGI:2444098	OTTMUSG00000072593.1	-1.03207	4.85545	-5.72503	0.000284894	0.00520342	0.496788
ENSMUSG00000029999.14	protein_coding	Tgfa	2	MGI:98724	OTTMUSG00000049992.6	-1.68888	5.46434	-5.72285	0.00028568	0.00520443	0.466275
ENSMUSG00000025743.14	protein_coding	Sdc3	2	MGI:1349163	OTTMUSG00000009594.6	-1.3374	6.81816	-5.7161	0.000288129	0.00521709	0.391802
ENSMUSG00000015575.15	protein_coding	Atp6v0e	2	MGI:1328318	OTTMUSG00000073635.4	-0.6755	6.42296	-5.71521	0.000288453	0.00521709	0.36929
ENSMUSG00000035305.5	protein_coding	Ror1	2	MGI:1347520	overlapping_locus	-1.06155	4.06748	-5.70399	0.000292577	0.00527373	0.619611
ENSMUSG00000074030.3	protein_coding	Exoc8	2	MGI:2142527	OTTMUSG00000061569.1	-1.11709	4.36206	-5.70236	0.000293181	0.00527373	0.574255
ENSMUSG00000038780.14	protein_coding	Smurf1	2	MGI:1923038	ncRNA_host	-0.749578	5.73769	-5.69617	0.000295489	0.00530167	0.363696
ENSMUSG00000026667.14	protein_coding	Uhmk1	1	MGI:1341908	OTTMUSG00000021543.1	-1.01575	6.61012	-5.69027	0.000297706	0.00533064	0.340912
ENSMUSG00000029544.16	protein_coding	Cabp1	2	MGI:1352750	OTTMUSG00000014631.6	-1.78748	3.12492	-5.68947	0.000298009	0.00533064	0.696314
ENSMUSG00000025791.18	protein_coding	Pgm1	2	MGI:97565	OTTMUSG00000008026.1	-0.968848	5.76635	-5.68824	0.000298474	0.00533064	0.360608
ENSMUSG00000039000.8	protein_coding	Ube3c	2	MGI:2140998	overlapping_locus	-0.652157	6.08092	-5.6879	0.000298603	0.00533064	0.338076
ENSMUSG00000031950.7	protein_coding	Gabarapl2	2	MGI:1890602	OTTMUSG00000031074.1	-0.654046	6.48715	-5.68663	0.000299085	0.00533256	0.330194
ENSMUSG00000041781.9	protein_coding	Cpsf2	2	MGI:1861601	OTTMUSG00000066108.1	-0.762763	6.05207	-5.68445	0.000299913	0.00533622	0.334987
ENSMUSG00000017831.8	protein_coding	Rab5a	2	MGI:105926	OTTMUSG00000072248.1	-0.694353	6.73178	-5.68314	0.000300412	0.00533622	0.328732
ENSMUSG00000027012.15	protein_coding	Dync1i2	2	MGI:107750	OTTMUSG00000013157.4	-0.794622	7.262	-5.68056	0.0003014	0.00533622	0.348201
ENSMUSG00000043019.12	protein_coding	Edem3	2	MGI:1914217	OTTMUSG00000049645.1	-1.31467	6.69118	-5.67684	0.000302826	0.00534937	0.330866
ENSMUSG00000042700.16	protein_coding	Sipa1l1	2	MGI:2443679	OTTMUSG00000065873.2	-1.02628	6.05545	-5.67464	0.000303673	0.00534937	0.332755
ENSMUSG00000021990.16	protein_coding	Spata13	2	MGI:104838	OTTMUSG00000035020.6	-1.21591	5.55176	-5.67255	0.000304481	0.00535495	0.361809
ENSMUSG00000032387.15	protein_coding	Rbpms2	2	MGI:1919223	OTTMUSG00000062640.2	-0.705527	5.20244	-5.67097	0.000305093	0.0053591	0.382749
ENSMUSG00000025949.16	protein_coding	Pikfyve	2	MGI:1335106	OTTMUSG00000047694.2	-1.11786	5.72906	-5.66921	0.000305774	0.00536443	0.336069
ENSMUSG00000025217.15	protein_coding	Btrc	2	MGI:1338871	OTTMUSG00000067970.3	-0.59561	5.07031	-5.66091	0.000309018	0.00538082	0.382096
ENSMUSG00000074238.6	protein_coding	Ap1ar	2	MGI:2384822	overlapping_locus	-0.621798	5.23815	-5.66086	0.000309038	0.00538082	0.371864
ENSMUSG00000032009.8	protein_coding	Sesn3	2	MGI:1922997	OTTMUSG00000021054.3	-2.26204	8.30081	-5.65981	0.00030945	0.00538082	0.384108
ENSMUSG00000038886.10	protein_coding	Man2a2	2	MGI:2150656	OTTMUSG00000058665.1	-1.3261	7.41103	-5.65909	0.000309734	0.00538082	0.330042
ENSMUSG00000030498.15	protein_coding	Gas2	2	MGI:95657	OTTMUSG00000024897.3	-2.36793	3.84705	-5.63508	0.000319356	0.00551343	0.568698
ENSMUSG00000045730.4	protein_coding	Adrb2	2	MGI:87938	OTTMUSG00000073609.1	-3.00476	3.37514	-5.63425	0.000319692	0.00551343	0.659985
ENSMUSG00000028557.10	protein_coding	Rnf11	2	MGI:1352759	OTTMUSG00000008287.2	-0.733207	6.9402	-5.6303	0.00032131	0.00552792	0.261469
ENSMUSG00000079104.4	protein_coding	Prps1l3	2	MGI:3779453	overlapping_locus	-0.795857	4.01104	-5.62571	0.000323198	0.00555101	0.51589
ENSMUSG00000022800.14	protein_coding	Fyttd1	2	MGI:1917955	OTTMUSG00000026865.7	-0.603311	6.57776	-5.62514	0.000323432	0.00555101	0.246877
ENSMUSG00000001542.7	protein_coding	Ell2	2	MGI:2183438	ncRNA_host	-1.0811	4.43929	-5.6219	0.000324772	0.0055537	0.434034
ENSMUSG00000026547.15	protein_coding	Tagln2	2	MGI:1312985	OTTMUSG00000021616.3	-1.38401	7.15988	-5.62171	0.000324851	0.0055537	0.273182
ENSMUSG00000021506.7	protein_coding	Pitx1	2	MGI:107374	overlapping_locus	-4.54357	-1.7067	-5.62146	0.000324954	0.0055537	-0.704059
ENSMUSG00000047497.10	protein_coding	Adamts12	2	MGI:2146046	OTTMUSG00000070291.1	-1.00597	4.26708	-5.61978	0.000325652	0.0055537	0.459048
ENSMUSG00000025555.14	protein_coding	Farp1	2	MGI:2446173	overlapping_locus	-0.90048	5.77549	-5.61597	0.000327244	0.0055537	0.261916
ENSMUSG00000074781.5	protein_coding	Ube2n	2	MGI:1934835	OTTMUSG00000063975.1	-1.12428	7.30791	-5.61574	0.000327341	0.0055537	0.270614
ENSMUSG00000031861.16	protein_coding	Lpar2	2	MGI:1858422	OTTMUSG00000074682.1	-1.9945	4.3926	-5.61474	0.000327758	0.0055537	0.47178
ENSMUSG00000022946.10	protein_coding	Dop1b	2	MGI:1917278	OTTMUSG00000069445.7	-1.00747	4.96501	-5.61322	0.000328396	0.0055537	0.335855
ENSMUSG00000017679.16	protein_coding	Ttpal	2	MGI:1923330	OTTMUSG00000001068.5	-0.891598	5.55164	-5.60745	0.000330829	0.00557705	0.259452
ENSMUSG00000046314.16	protein_coding	Stxbp6	2	MGI:2384963	overlapping_locus	-2.10691	5.87878	-5.60397	0.000332303	0.00559277	0.294549
ENSMUSG00000029752.12	protein_coding	Asns	1	MGI:1350929	OTTMUSG00000022779.2	-1.30324	4.38866	-5.60248	0.000332941	0.00559277	0.419963
ENSMUSG00000021000.17	protein_coding	Mia2	2	MGI:2159614	ncRNA_host	-1.42167	6.70844	-5.59763	0.000335011	0.0056143	0.228202
ENSMUSG00000007613.15	protein_coding	Tgfbr1	2	MGI:98728	OTTMUSG00000006800.2	-1.30965	7.77494	-5.59212	0.000337386	0.00563956	0.266243
ENSMUSG00000025228.5	protein_coding	Actr1a	2	MGI:1858964	OTTMUSG00000074226.1	-0.613162	6.87947	-5.59047	0.000338101	0.00563956	0.206993
ENSMUSG00000013236.17	protein_coding	Ptprs	2	MGI:97815	ncRNA_host	-0.970141	7.47174	-5.57703	0.000343981	0.0057081	0.222429
ENSMUSG00000021754.17	protein_coding	Map3k1	2	MGI:1346872	OTTMUSG00000020184.3	-0.856729	6.30582	-5.57626	0.000344317	0.0057081	0.184516
ENSMUSG00000020386.5	protein_coding	Sar1b	2	MGI:1913647	OTTMUSG00000005609.2	-0.762798	6.12135	-5.57591	0.000344475	0.0057081	0.187169
ENSMUSG00000030447.15	protein_coding	Cyfip1	1	MGI:1338801	OTTMUSG00000037588.6	-0.890669	7.23944	-5.57558	0.00034462	0.0057081	0.207257
ENSMUSG00000028618.11	protein_coding	Tmem59	1	MGI:1929278	OTTMUSG00000008472.8	-0.830679	8.46018	-5.57221	0.000346115	0.00572253	0.271273
ENSMUSG00000006931.15	protein_coding	P3h4	2	MGI:1913430	OTTMUSG00000006272.3	-1.09997	6.60699	-5.56703	0.000348426	0.00573778	0.177846
ENSMUSG00000033282.14	protein_coding	Rpgrip1l	2	MGI:1920563	OTTMUSG00000024417.6	-0.968611	4.48911	-5.56521	0.000349239	0.00573778	0.410404
ENSMUSG00000025809.15	protein_coding	Itgb1	2	MGI:96610	OTTMUSG00000034034.1	-0.710229	9.08772	-5.56434	0.000349633	0.00573778	0.297275
ENSMUSG00000030986.13	protein_coding	Dhx32	2	MGI:2141813	overlapping_locus	-1.21962	6.04597	-5.56432	0.000349638	0.00573778	0.182217
ENSMUSG00000000759.14	protein_coding	Tubgcp3	2	MGI:2183752	OTTMUSG00000036064.7	-0.618531	6.05451	-5.56069	0.000351276	0.00575138	0.169549
ENSMUSG00000021814.17	protein_coding	Anxa7	2	MGI:88031	OTTMUSG00000068743.1	-0.651001	6.90508	-5.55927	0.000351916	0.00575524	0.163462
ENSMUSG00000041915.9	protein_coding	Ammecr1l	2	MGI:2442711	OTTMUSG00000073151.1	-0.678806	4.98109	-5.55258	0.000354961	0.00578978	0.246993
ENSMUSG00000033327.18	protein_coding	Tnxb	2	MGI:1932137	OTTMUSG00000037253.4	-1.46861	6.91051	-5.5519	0.00035527	0.00578978	0.169282
ENSMUSG00000046056.15	protein_coding	Sbsn	2	MGI:2446326	overlapping_locus	-1.75029	4.97084	-5.55059	0.000355868	0.00578978	0.27639
ENSMUSG00000039989.7	protein_coding	Cbx4	2	MGI:1195985	OTTMUSG00000003998.1	-0.865103	5.84923	-5.55017	0.000356063	0.00578978	0.162361
ENSMUSG00000045591.6	protein_coding	Olig3	2	MGI:2149955	OTTMUSG00000063742.1	-5.64327	-1.13435	-5.54451	0.000358665	0.00579896	-0.517604
ENSMUSG00000067851.11	protein_coding	Arfgef1	2	MGI:2442988	overlapping_locus	-1.19567	7.19582	-5.54294	0.000359392	0.00580412	0.158956
ENSMUSG00000028633.7	protein_coding	Ctps	2	MGI:1858304	OTTMUSG00000008810.2	-0.844433	6.10495	-5.53814	0.000361622	0.00582616	0.136868
ENSMUSG00000021585.10	protein_coding	Cast	2	MGI:1098236	overlapping_locus	-0.841267	6.42711	-5.53736	0.000361985	0.00582616	0.131028
ENSMUSG00000029640.17	protein_coding	Usp12	2	MGI:1270128	overlapping_locus	-0.809014	5.54925	-5.53491	0.00036313	0.00583526	0.155965
ENSMUSG00000027835.11	protein_coding	Pdcd10	2	MGI:1928396	OTTMUSG00000031048.6	-0.672079	5.47643	-5.53123	0.00036486	0.00583662	0.160807
ENSMUSG00000041720.14	protein_coding	Pi4ka	2	MGI:2448506	ncRNA_host	-0.629959	6.23532	-5.52942	0.000365711	0.00583662	0.119537
ENSMUSG00000061666.6	protein_coding	Gdpd1	2	MGI:1913819	OTTMUSG00000001223.1	-1.19455	4.76965	-5.52202	0.000369223	0.00587618	0.273297
ENSMUSG00000030084.11	protein_coding	Plxna1	2	MGI:107685	OTTMUSG00000057675.1	-1.63321	7.56804	-5.51798	0.000371152	0.005894	0.158602
ENSMUSG00000040105.3	protein_coding	Plpp6	2	MGI:1921661	OTTMUSG00000033894.1	-1.08012	4.86927	-5.51479	0.000372684	0.00591143	0.211177
ENSMUSG00000058881.13	protein_coding	Zfp516	2	MGI:2443957	OTTMUSG00000073563.1	-1.6742	6.25846	-5.50717	0.000376377	0.0059501	0.114388
ENSMUSG00000037111.9	protein_coding	Setd7	2	MGI:1920501	overlapping_locus	-0.921733	6.41311	-5.50306	0.000378381	0.00596851	0.0860393
ENSMUSG00000040021.13	protein_coding	Lats1	2	MGI:1333883	OTTMUSG00000064228.1	-0.65983	6.23476	-5.50027	0.000379751	0.00597687	0.0814126
ENSMUSG00000049470.13	protein_coding	Aff4	2	MGI:2136171	ncRNA_host	-0.767357	7.57979	-5.49933	0.000380211	0.0059775	0.111166
ENSMUSG00000032327.14	protein_coding	Stra6	2	MGI:107742	overlapping_locus	-3.18694	3.95336	-5.49358	0.00038305	0.00600246	0.467249
ENSMUSG00000020948.9	protein_coding	Klhl28	2	MGI:1913939	OTTMUSG00000066092.1	-0.760748	4.72331	-5.49269	0.000383494	0.00600246	0.216413
ENSMUSG00000020919.11	protein_coding	Stat5b	2	MGI:103035	OTTMUSG00000002127.1	-1.19488	6.85504	-5.49192	0.000383875	0.00600246	0.0834387
ENSMUSG00000045349.15	protein_coding	Sh2d5	1	MGI:2446215	overlapping_locus	-2.99277	2.42597	-5.49016	0.000384751	0.00600246	0.525413
ENSMUSG00000030265.14	protein_coding	Kras	2	MGI:96680	OTTMUSG00000022179.6	-0.986173	6.13257	-5.48827	0.000385696	0.00601061	0.0697472
ENSMUSG00000040351.11	protein_coding	Ankib1	2	MGI:1918047	overlapping_locus	-0.729071	5.77896	-5.48658	0.00038654	0.00601717	0.0764726
ENSMUSG00000063077.15	protein_coding	Kif1b	2	MGI:108426	OTTMUSG00000010170.2	-0.83539	7.16393	-5.48472	0.000387473	0.00601853	0.0758353
ENSMUSG00000019951.10	protein_coding	Uhrf1bp1l	2	MGI:2442888	OTTMUSG00000064011.1	-0.822201	6.13802	-5.47545	0.000392162	0.00607283	0.0518824
ENSMUSG00000061950.17	protein_coding	Ppp4r1	2	MGI:1917601	OTTMUSG00000034201.3	-0.785877	5.97493	-5.47513	0.000392325	0.00607283	0.0531017
ENSMUSG00000040329.14	protein_coding	Il7	2	MGI:96561	OTTMUSG00000051379.1	-1.3877	2.24351	-5.47409	0.000392853	0.00607283	0.503155
ENSMUSG00000091512.5	protein_coding	Lamtor3	2	MGI:1929467	OTTMUSG00000052741.2	-0.68276	5.49012	-5.4736	0.000393103	0.00607283	0.0799597
ENSMUSG00000021929.9	protein_coding	Kpna3	2	MGI:1100863	OTTMUSG00000069083.1	-0.805198	6.16292	-5.46739	0.000396285	0.00609551	0.0402572
ENSMUSG00000041623.17	protein_coding	D11Wsu47e	2	MGI:106356	OTTMUSG00000003401.2	-0.726053	4.23993	-5.46585	0.000397081	0.00609888	0.251529
ENSMUSG00000029313.18	protein_coding	Aff1	1	MGI:1100819	OTTMUSG00000022037.2	-0.604025	6.50013	-5.46396	0.000398058	0.00610298	0.0277981
ENSMUSG00000021711.17	protein_coding	Trappc13	2	MGI:1914225	overlapping_locus	-0.667965	5.60324	-5.46116	0.000399509	0.00610709	0.0515097
ENSMUSG00000016619.10	protein_coding	Nup50	2	MGI:1351502	OTTMUSG00000070667.1	-0.646178	6.0319	-5.46095	0.000399613	0.00610709	0.0332054
ENSMUSG00000031962.6	protein_coding	Cdh15	2	MGI:106672	OTTMUSG00000061871.1	-7.34593	1.3522	-5.44635	0.000407276	0.00617116	-0.233886
ENSMUSG00000026504.17	protein_coding	Sdccag8	2	MGI:1924066	ncRNA_host	-0.829685	4.08437	-5.44392	0.000408569	0.00617367	0.257283
ENSMUSG00000042608.15	protein_coding	Stk40	2	MGI:1921428	OTTMUSG00000009292.2	-0.738263	5.40546	-5.44389	0.000408582	0.00617367	0.0560914
ENSMUSG00000034613.12	protein_coding	Ppm1h	1	MGI:2442087	ncRNA_host	-1.043	4.0536	-5.44359	0.000408743	0.00617367	0.280691
ENSMUSG00000021996.16	protein_coding	Esd	2	MGI:95421	OTTMUSG00000042019.3	-1.09011	7.42229	-5.44217	0.000409502	0.00617857	0.0437301
ENSMUSG00000035493.10	protein_coding	Tgfbi	2	MGI:99959	OTTMUSG00000068436.1	-1.37096	6.82389	-5.43467	0.000413521	0.00621943	0.0028316
ENSMUSG00000025013.15	protein_coding	Tll2	2	MGI:1346044	OTTMUSG00000074196.1	-6.99682	0.0825892	-5.42847	0.000416874	0.00625617	-0.296123
ENSMUSG00000046709.18	protein_coding	Mapk10	1	MGI:1346863	OTTMUSG00000016343.6	-1.56541	3.30736	-5.42715	0.000417595	0.00625617	0.41423
ENSMUSG00000029135.10	protein_coding	Fosl2	2	MGI:102858	OTTMUSG00000055218.2	-1.05905	8.71837	-5.42302	0.000419848	0.00626986	0.0870082
ENSMUSG00000033392.16	protein_coding	Clasp2	2	MGI:1923749	OTTMUSG00000062438.1	-0.8275	6.78554	-5.42202	0.0004204	0.00626986	-0.0197668
ENSMUSG00000027618.17	protein_coding	Nfs1	2	MGI:1316706	overlapping_locus	-0.895648	5.82529	-5.41991	0.000421555	0.00627469	-0.0175568
ENSMUSG00000038375.15	protein_coding	Trp53inp2	2	MGI:1915978	OTTMUSG00000016061.3	-1.06095	7.68166	-5.41982	0.000421605	0.00627469	0.0267718
ENSMUSG00000025648.18	protein_coding	Pfkfb4	2	MGI:2687284	OTTMUSG00000027454.9	-0.700255	4.83758	-5.41813	0.000422536	0.00628197	0.0471276
ENSMUSG00000030061.16	protein_coding	Uba3	2	MGI:1341217	OTTMUSG00000057821.1	-0.655974	6.15733	-5.41317	0.000425283	0.0062895	-0.0386314
ENSMUSG00000060671.12	protein_coding	Atp8b2	2	MGI:1859660	OTTMUSG00000035241.2	-0.920909	6.46561	-5.4122	0.000425822	0.0062895	-0.0393365
ENSMUSG00000024294.14	protein_coding	Mib1	2	MGI:2443157	ncRNA_host	-0.660655	7.3935	-5.41044	0.000426807	0.0062895	-0.0200126
ENSMUSG00000042312.10	protein_coding	S100a13	2	MGI:109581	OTTMUSG00000022110.3	-0.798309	4.49909	-5.41005	0.000427021	0.0062895	0.113798
ENSMUSG00000047126.17	protein_coding	Cltc	2	MGI:2388633	OTTMUSG00000001209.2	-0.705813	8.60331	-5.40615	0.000429204	0.00631512	0.0504948
ENSMUSG00000031824.15	protein_coding	6430548M08Rik	2	MGI:2443793	OTTMUSG00000023422.4	-2.42967	5.86303	-5.39595	0.000434968	0.00637127	0.0242266
ENSMUSG00000028793.15	protein_coding	Rnf19b	2	MGI:1922484	OTTMUSG00000009622.8	-1.19944	5.92098	-5.39544	0.00043526	0.00637127	-0.0391859
ENSMUSG00000041891.16	protein_coding	Lman1	2	MGI:1917611	OTTMUSG00000030654.4	-0.600273	7.13277	-5.39306	0.000436614	0.00638453	-0.0549672
ENSMUSG00000000915.15	protein_coding	Hip1r	2	MGI:1352504	ncRNA_host	-1.55306	5.8915	-5.38856	0.000439197	0.00640787	-0.0221642
ENSMUSG00000004798.14	protein_coding	Ulk2	2	MGI:1352758	OTTMUSG00000005846.3	-0.680455	6.00348	-5.38773	0.000439677	0.00640787	-0.0664863
ENSMUSG00000059493.13	protein_coding	Nhs	2	MGI:2684894	OTTMUSG00000019479.2	-1.05577	3.5941	-5.38715	0.000440012	0.00640787	0.27119
ENSMUSG00000027412.12	protein_coding	Lpin3	2	MGI:1891342	OTTMUSG00000001176.2	-1.31851	4.34941	-5.3859	0.000440733	0.00641055	0.126384
ENSMUSG00000026915.16	protein_coding	Strbp	2	MGI:104626	ncRNA_host	-1.07107	6.57694	-5.38494	0.000441286	0.00641055	-0.0742235
ENSMUSG00000022041.10	protein_coding	Chrna2	2	MGI:87886	OTTMUSG00000039812.3	-2.50549	1.3711	-5.38029	0.000443985	0.00642496	0.337515
ENSMUSG00000029101.16	protein_coding	Rgs12	1	MGI:1918979	ncRNA_host	-1.78536	6.2479	-5.37967	0.000444346	0.00642496	-0.0558523
ENSMUSG00000037960.11	protein_coding	Card19	2	MGI:1915730	OTTMUSG00000066944.1	-0.910739	4.21469	-5.37793	0.000445356	0.00642729	0.130613
ENSMUSG00000022377.16	protein_coding	Asap1	2	MGI:1342335	OTTMUSG00000042047.6	-1.64615	6.57828	-5.37574	0.000446638	0.00643194	-0.0720808
ENSMUSG00000042992.15	protein_coding	Borcs5	2	MGI:1915024	OTTMUSG00000023754.4	-0.934885	4.24716	-5.37407	0.000447618	0.00643954	0.132315
ENSMUSG00000037341.14	protein_coding	Slc9a7	2	MGI:2444530	OTTMUSG00000017060.2	-1.78905	2.8072	-5.3654	0.000452742	0.00649566	0.351831
ENSMUSG00000029470.15	protein_coding	P2rx4	2	MGI:1338859	OTTMUSG00000021392.3	-0.681984	5.28954	-5.36438	0.000453345	0.00649566	-0.0518516
ENSMUSG00000025178.9	protein_coding	Pi4k2a	2	MGI:1934031	OTTMUSG00000074242.1	-0.620467	6.25678	-5.35618	0.00045826	0.00653225	-0.120726
ENSMUSG00000031666.15	protein_coding	Rbl2	2	MGI:105085	OTTMUSG00000031746.3	-0.842254	5.90927	-5.35079	0.000461515	0.00656331	-0.111023
ENSMUSG00000034762.9	protein_coding	Glis1	2	MGI:2386723	OTTMUSG00000008920.3	-3.7544	1.18108	-5.34995	0.000462029	0.00656331	0.175714
ENSMUSG00000052299.9	protein_coding	Ltn1	2	MGI:1926163	ncRNA_host	-0.597031	5.96014	-5.34963	0.000462218	0.00656331	-0.11784
ENSMUSG00000031600.11	protein_coding	Vps37a	2	MGI:1261835	OTTMUSG00000074659.1	-0.703799	6.35172	-5.34767	0.000463414	0.00657212	-0.131532
ENSMUSG00000028577.13	protein_coding	Plaa	2	MGI:104810	OTTMUSG00000007850.2	-0.595377	6.53921	-5.33875	0.000468885	0.00661839	-0.145753
ENSMUSG00000048497.11	protein_coding	Mmgt2	2	MGI:2448491	OTTMUSG00000005867.3	-0.763375	5.07785	-5.33737	0.000469738	0.00662382	-0.0624941
ENSMUSG00000026675.12	protein_coding	Hsd17b7	2	MGI:1330808	OTTMUSG00000020778.2	-4.81441	8.44977	-5.33261	0.000472697	0.00664092	0.00146449
ENSMUSG00000033382.15	protein_coding	Trappc8	2	MGI:2443008	ncRNA_host	-0.697535	5.8608	-5.33143	0.000473429	0.00664092	-0.141366
ENSMUSG00000015749.12	protein_coding	Anp32e	1	MGI:1913721	OTTMUSG00000035336.5	-0.938448	7.06127	-5.33092	0.000473751	0.00664092	-0.139552
ENSMUSG00000055401.14	protein_coding	Fbxo6	2	MGI:1354743	ncRNA_host	-0.709877	4.7129	-5.32844	0.000475302	0.00665009	-0.0385952
ENSMUSG00000035105.5	protein_coding	Egln3	2	MGI:1932288	OTTMUSG00000034921.2	-1.73944	2.5163	-5.32718	0.000476088	0.00665009	0.325232
ENSMUSG00000032577.16	protein_coding	Mapkapk3	1	MGI:2143163	OTTMUSG00000030250.4	-2.51938	5.68206	-5.32341	0.00047846	0.00666698	-0.0577442
ENSMUSG00000026811.18	protein_coding	St6galnac6	1	MGI:1355316	OTTMUSG00000011992.6	-0.906754	5.39429	-5.32309	0.000478667	0.00666698	-0.118049
ENSMUSG00000074918.4	protein_coding	Inafm2	2	MGI:1915354	OTTMUSG00000015633.2	-0.637825	5.03666	-5.31224	0.00048557	0.00670096	-0.103771
ENSMUSG00000028613.15	protein_coding	Lrp8	2	MGI:1340044	OTTMUSG00000009153.22	-4.30118	5.62187	-5.3019	0.000492249	0.00676034	0.0744619
ENSMUSG00000020802.8	protein_coding	Ube2o	2	MGI:2444266	OTTMUSG00000003902.2	-0.757568	5.93374	-5.29964	0.000493722	0.00676542	-0.190943
ENSMUSG00000033491.13	protein_coding	Prss35	2	MGI:2444800	OTTMUSG00000045049.1	-1.77205	8.97279	-5.29933	0.000493921	0.00676542	-0.063292
ENSMUSG00000033209.17	protein_coding	Ttc28	2	MGI:2140873	ncRNA_host	-0.992944	6.00888	-5.29368	0.000497627	0.00678834	-0.193115
ENSMUSG00000032504.15	protein_coding	Pdcd6ip	2	MGI:1333753	OTTMUSG00000026168.2	-0.69033	7.11208	-5.28903	0.000500696	0.00681713	-0.200441
ENSMUSG00000020634.12	protein_coding	Ubxn2a	2	MGI:2442310	OTTMUSG00000033224.2	-1.06712	4.33852	-5.28759	0.000501652	0.00682361	0.0155168
ENSMUSG00000057497.8	protein_coding	Fam136a	2	MGI:1913738	OTTMUSG00000056432.1	-1.19792	6.50006	-5.28459	0.000503652	0.00683124	-0.211098
ENSMUSG00000035506.16	protein_coding	Slc12a8	2	MGI:2443672	OTTMUSG00000027311.2	-2.90636	4.55375	-5.27801	0.000508059	0.00686933	0.0173025
ENSMUSG00000038250.9	protein_coding	Usp38	2	MGI:1922091	OTTMUSG00000061341.1	-0.663602	5.13516	-5.27752	0.000508392	0.00686933	-0.145348
ENSMUSG00000044952.5	protein_coding	Kctd21	2	MGI:3643121	OTTMUSG00000029536.1	-1.2511	3.06441	-5.27609	0.000509356	0.00687583	0.199355
ENSMUSG00000038059.7	protein_coding	Smim3	2	MGI:1917088	OTTMUSG00000073577.1	-1.26421	5.61033	-5.27011	0.000513411	0.00691562	-0.202698
ENSMUSG00000020794.13	protein_coding	Ube2g1	2	MGI:1914378	ncRNA_host	-0.629499	6.21929	-5.26953	0.000513809	0.00691562	-0.239222
ENSMUSG00000025154.15	protein_coding	Arhgap19	2	MGI:1918335	OTTMUSG00000042088.3	-1.3278	5.69765	-5.26874	0.000514344	0.00691562	-0.202498
ENSMUSG00000029104.15	protein_coding	Htt	2	MGI:96067	overlapping_locus	-0.725717	6.15211	-5.26825	0.000514682	0.00691562	-0.238931
ENSMUSG00000035199.6	protein_coding	Arl6ip5	2	MGI:1929501	OTTMUSG00000023411.1	-1.06694	6.62187	-5.26817	0.000514735	0.00691562	-0.236303
ENSMUSG00000042581.14	protein_coding	Thsd7b	2	MGI:2443925	overlapping_locus	-2.36326	0.701778	-5.26092	0.000519711	0.00693125	-0.00406626
ENSMUSG00000004221.16	protein_coding	Ikbkg	1	MGI:1338074	OTTMUSG00000017732.19	-0.740602	6.02531	-5.26074	0.000519837	0.00693125	-0.244694
ENSMUSG00000066406.16	protein_coding	Akap13	2	MGI:2676556	ncRNA_host	-0.966735	6.5119	-5.26036	0.000520096	0.00693125	-0.249897
ENSMUSG00000007617.18	protein_coding	Homer1	1	MGI:1347345	OTTMUSG00000016339.4	-0.986628	4.72736	-5.25898	0.000521052	0.00693125	-0.111977
ENSMUSG00000061751.16	protein_coding	Kalrn	2	MGI:2685385	OTTMUSG00000017795.4	-1.55683	5.83234	-5.25587	0.000523205	0.00693125	-0.225029
ENSMUSG00000089911.4	protein_coding	Mfsd14a	2	MGI:1201609	overlapping_locus	-0.776015	6.28653	-5.25295	0.000525242	0.00693886	-0.262578
ENSMUSG00000021895.10	protein_coding	Arhgef3	2	MGI:1918954	OTTMUSG00000068759.1	-0.944593	5.84765	-5.2482	0.000528567	0.00696339	-0.250401
ENSMUSG00000019822.12	protein_coding	Smpd2	2	MGI:1278330	OTTMUSG00000030684.1	-1.08889	6.0282	-5.24374	0.000531714	0.00699836	-0.262666
ENSMUSG00000049550.17	protein_coding	Clip1	2	MGI:1928401	OTTMUSG00000025900.5	-0.640894	6.25859	-5.23816	0.000535678	0.0070438	-0.283748
ENSMUSG00000051412.6	protein_coding	Vamp7	3	MGI:1096399		-0.659323	5.17543	-5.23637	0.000536952	0.0070438	-0.209629
ENSMUSG00000006390.15	protein_coding	Elovl1	2	MGI:1858959	OTTMUSG00000008772.2	-0.639432	6.27047	-5.23338	0.000539094	0.00706283	-0.292757
ENSMUSG00000050627.13	protein_coding	Gpd1l	2	MGI:1289257	OTTMUSG00000033366.3	-1.00493	5.87644	-5.22997	0.000541548	0.00707673	-0.266724
ENSMUSG00000019852.7	protein_coding	Arfgef3	2	MGI:106387	OTTMUSG00000063675.1	-1.54864	2.35827	-5.21938	0.000549246	0.00713369	0.190323
ENSMUSG00000021549.14	protein_coding	Rasa1	2	MGI:97860	OTTMUSG00000016336.5	-0.593375	5.96506	-5.21073	0.000555625	0.00716049	-0.312296
ENSMUSG00000053907.10	protein_coding	Mat2a	2	MGI:2443731	OTTMUSG00000057919.2	-0.698539	8.01498	-5.21016	0.00055605	0.00716049	-0.262414
ENSMUSG00000096255.2	protein_coding	Dynlt1b	2	MGI:98643	OTTMUSG00000071934.1	-1.19277	8.28155	-5.20988	0.000556254	0.00716049	-0.231686
ENSMUSG00000063889.16	protein_coding	Crem	2	MGI:88495	OTTMUSG00000033204.5	-0.901935	4.31021	-5.2094	0.000556614	0.00716049	-0.109215
ENSMUSG00000048938.12	protein_coding	Nr1h5	2	MGI:3026618	ncRNA_host	-4.56486	-0.991983	-5.20399	0.000560646	0.00720585	-0.674717
ENSMUSG00000033419.16	protein_coding	Snap91	1	MGI:109132	OTTMUSG00000045050.3	-4.00493	1.26688	-5.19455	0.000567767	0.00727109	-0.0163996
ENSMUSG00000060012.9	protein_coding	Kif13b	2	MGI:1098265	ncRNA_host	-1.04957	6.38037	-5.19228	0.000569495	0.00728049	-0.34226
ENSMUSG00000009470.17	protein_coding	Tnpo1	2	MGI:2681523	OTTMUSG00000024774.5	-0.694893	7.41983	-5.19015	0.000571119	0.00728779	-0.329021
ENSMUSG00000062937.7	protein_coding	Mtap	2	MGI:1914152	OTTMUSG00000007694.2	-0.633979	5.58458	-5.18879	0.000572157	0.00729449	-0.321203
ENSMUSG00000046836.13	protein_coding	Brox	2	MGI:1918928	OTTMUSG00000050558.2	-0.604443	6.13274	-5.18264	0.000576887	0.0073216	-0.360908
ENSMUSG00000022307.16	protein_coding	Oxr1	2	MGI:2179326	OTTMUSG00000070585.1	-0.628978	6.15904	-5.17952	0.0005793	0.00732647	-0.362666
ENSMUSG00000035311.16	protein_coding	Gnptab	2	MGI:3643902	OTTMUSG00000031924.8	-0.725496	5.77417	-5.17163	0.000585457	0.00738583	-0.355563
ENSMUSG00000025006.18	protein_coding	Sorbs1	2	MGI:700014	OTTMUSG00000068052.8	-2.90501	4.44038	-5.1624	0.000592746	0.00746335	-0.0536591
ENSMUSG00000028108.15	protein_coding	Ecm1	2	MGI:103060	ncRNA_host	-1.8388	6.73595	-5.16041	0.000594337	0.00747676	-0.365338
ENSMUSG00000013846.10	protein_coding	St3gal1	2	MGI:98304	OTTMUSG00000070607.1	-1.235	5.28754	-5.15931	0.000595216	0.00748121	-0.327875
ENSMUSG00000041028.16	protein_coding	Ghitm	2	MGI:1913342	OTTMUSG00000068581.1	-0.958676	8.38585	-5.15612	0.000597767	0.0075061	-0.299914
ENSMUSG00000038497.7	protein_coding	Tmco3	2	MGI:2444946	OTTMUSG00000060902.1	-0.881538	4.95741	-5.15309	0.000600201	0.00751731	-0.260174
ENSMUSG00000025340.14	protein_coding	Rabgef1	2	MGI:1929459	overlapping_locus	-0.725932	5.18366	-5.15193	0.000601142	0.00752247	-0.329483
ENSMUSG00000064220.6	protein_coding	H2ac18	2	MGI:96097	overlapping_locus	-2.37143	4.74345	-5.1494	0.00060319	0.00753485	-0.179752
ENSMUSG00000030516.14	protein_coding	Tjp1	2	MGI:98759	OTTMUSG00000016466.4	-0.718252	6.98748	-5.14623	0.000605764	0.00756036	-0.409683
ENSMUSG00000064181.6	protein_coding	Rab3ip	2	MGI:105933	OTTMUSG00000064250.1	-0.79138	4.75573	-5.14499	0.000606776	0.00756635	-0.267828
ENSMUSG00000029446.14	protein_coding	Psph	2	MGI:97788	OTTMUSG00000027654.6	-0.7912	3.82595	-5.14374	0.00060779	0.00756747	-0.117061
ENSMUSG00000037519.17	protein_coding	Ppfia1	2	MGI:1924750	OTTMUSG00000043428.9	-0.657313	6.18689	-5.14357	0.000607929	0.00756747	-0.41589
ENSMUSG00000027007.16	protein_coding	Itprid2	2	MGI:1917849	OTTMUSG00000013318.1	-0.793781	5.51187	-5.13699	0.000613334	0.00761476	-0.375186
ENSMUSG00000003352.14	protein_coding	Cacnb3	2	MGI:103307	OTTMUSG00000070930.1	-1.07792	5.8414	-5.13623	0.00061396	0.00761589	-0.399383
ENSMUSG00000025037.6	protein_coding	Maoa	2	MGI:96915	OTTMUSG00000016928.1	-0.84423	6.21046	-5.13059	0.000618642	0.00765879	-0.43267
ENSMUSG00000032369.13	protein_coding	Plscr1	2	MGI:893575	OTTMUSG00000023001.5	-0.901112	4.62262	-5.12476	0.000623514	0.00769416	-0.268448
ENSMUSG00000015143.15	protein_coding	Actn1	2	MGI:2137706	overlapping_locus	-1.23424	7.22226	-5.1104	0.000635709	0.00779078	-0.439586
ENSMUSG00000024036.16	protein_coding	Slc37a1	2	MGI:2446181	OTTMUSG00000073314.2	-1.08766	3.21415	-5.11038	0.000635725	0.00779078	-0.0339872
ENSMUSG00000023045.13	protein_coding	Soat2	2	MGI:1332226	OTTMUSG00000035013.2	-4.2365	1.06307	-5.10509	0.000640279	0.00782318	-0.184285
ENSMUSG00000032802.8	protein_coding	Srxn1	2	MGI:104971	OTTMUSG00000015842.1	-1.69485	5.50255	-5.10476	0.000640568	0.00782318	-0.408778
ENSMUSG00000033147.16	protein_coding	Slc22a15	2	MGI:3607704	OTTMUSG00000044355.5	-1.51777	3.95849	-5.09932	0.000645292	0.00785477	-0.181986
ENSMUSG00000071253.8	protein_coding	Slc25a16	2	MGI:1920382	overlapping_locus	-0.891016	4.95996	-5.09771	0.000646696	0.00785477	-0.388781
ENSMUSG00000028630.9	protein_coding	Dyrk2	2	MGI:1330301	OTTMUSG00000064386.1	-0.712848	5.77899	-5.09697	0.000647336	0.00785477	-0.456674
ENSMUSG00000040721.9	protein_coding	Zfhx2	2	MGI:2686934	overlapping_locus	-1.19988	4.57361	-5.09671	0.000647571	0.00785477	-0.319461
ENSMUSG00000003031.14	protein_coding	Cdkn1b	2	MGI:104565	OTTMUSG00000021172.2	-2.01914	8.03508	-5.09544	0.000648675	0.00786146	-0.407151
ENSMUSG00000028271.9	protein_coding	Gtf2b	2	MGI:2385191	OTTMUSG00000054080.1	-0.792165	5.55853	-5.0868	0.0006563	0.00791122	-0.457886
ENSMUSG00000022105.6	protein_coding	Rb1	2	MGI:97874	ncRNA_host	-0.626141	5.35396	-5.08488	0.000658011	0.00791122	-0.436299
ENSMUSG00000046096.7	protein_coding	Mosmo	2	MGI:2446240	OTTMUSG00000059289.1	-0.630184	5.82618	-5.07609	0.000665883	0.0079653	-0.500626
ENSMUSG00000084128.10	protein_coding	Esrp2	2	MGI:1924661	OTTMUSG00000022556.3	-1.15212	4.09694	-5.07574	0.000666201	0.0079653	-0.245859
ENSMUSG00000036856.4	protein_coding	Wnt4	2	MGI:98957	OTTMUSG00000009828.1	-1.71602	7.47389	-5.07129	0.000670223	0.00798719	-0.470961
ENSMUSG00000056234.15	protein_coding	Ncoa4	2	MGI:1350932	OTTMUSG00000036491.6	-0.675337	7.45508	-5.07076	0.000670709	0.00798719	-0.487025
ENSMUSG00000022601.11	protein_coding	Zbtb11	2	MGI:2443876	overlapping_locus	-0.688015	4.50533	-5.07062	0.000670839	0.00798719	-0.310825
ENSMUSG00000069520.6	protein_coding	Tmem19	2	MGI:1914476	OTTMUSG00000064167.3	-0.621304	5.4586	-5.06154	0.000679148	0.00803877	-0.505408
ENSMUSG00000024480.9	protein_coding	Ap3s1	2	MGI:1337062	OTTMUSG00000068511.3	-0.700041	5.98368	-5.05583	0.000684422	0.0080679	-0.535338
ENSMUSG00000089682.10	protein_coding	Bcl2l2	2	MGI:108052	overlapping_locus	-0.779207	6.39833	-5.05355	0.000686549	0.00808628	-0.545582
ENSMUSG00000034771.15	protein_coding	Tle2	2	MGI:104635	OTTMUSG00000027831.2	-1.29136	7.48951	-5.04565	0.000693953	0.00813978	-0.516483
ENSMUSG00000039182.6	protein_coding	AW209491	2	MGI:2145422	overlapping_locus	-0.648299	4.2333	-5.04432	0.000695208	0.0081478	-0.313801
ENSMUSG00000035064.17	protein_coding	Eef2k	1	MGI:1195261	OTTMUSG00000026126.3	-0.911592	6.04912	-5.03977	0.00069952	0.00816374	-0.554836
ENSMUSG00000042719.17	protein_coding	Naa25	2	MGI:2442563	OTTMUSG00000026322.3	-0.640612	5.31909	-5.03616	0.00070296	0.00819141	-0.515664
ENSMUSG00000039137.18	protein_coding	Whrn	2	MGI:2682003	OTTMUSG00000000249.6	-0.987481	4.62927	-5.01567	0.000722845	0.00836829	-0.441302
ENSMUSG00000003226.7	protein_coding	Ranbp2	2	MGI:894323	OTTMUSG00000064558.1	-0.59827	7.0677	-5.01378	0.000724706	0.00837621	-0.597624
ENSMUSG00000024664.5	protein_coding	Fads3	2	MGI:1928740	OTTMUSG00000073895.1	-1.36822	5.83461	-5.00939	0.000729064	0.00840007	-0.584069
ENSMUSG00000030536.10	protein_coding	Iqgap1	2	MGI:1352757	OTTMUSG00000058690.1	-0.76207	7.23936	-5.00932	0.000729131	0.00840007	-0.587907
ENSMUSG00000095677.2	protein_coding	Dynlt1f	2	MGI:3780996	OTTMUSG00000071954.1	-1.39313	6.88523	-5.00368	0.000734762	0.00843264	-0.600064
ENSMUSG00000022536.14	protein_coding	Glyr1	2	MGI:1921272	OTTMUSG00000071047.1	-0.593072	7.13791	-5.00283	0.000735616	0.00843264	-0.605525
ENSMUSG00000036273.15	protein_coding	Lrrk2	2	MGI:1913975	OTTMUSG00000020864.3	-1.15059	4.07158	-5.00269	0.000735751	0.00843264	-0.34954
ENSMUSG00000038774.9	protein_coding	Ascc3	2	MGI:1925237	OTTMUSG00000063883.5	-0.82195	5.45748	-4.99815	0.000740332	0.00844703	-0.582415
ENSMUSG00000027489.15	protein_coding	Necab3	2	MGI:1861721	OTTMUSG00000015792.2	-2.0221	1.66604	-4.99674	0.00074175	0.00845643	-0.0977036
ENSMUSG00000021294.7	protein_coding	Kif26a	2	MGI:2447072	OTTMUSG00000033713.2	-1.7611	4.95802	-4.99272	0.000745842	0.00848269	-0.503487
ENSMUSG00000019920.18	protein_coding	Lims1	2	MGI:1195263	OTTMUSG00000024823.2	-0.587102	6.85215	-4.98948	0.000749149	0.0085044	-0.636116
ENSMUSG00000022995.16	protein_coding	Enah	2	MGI:108360	OTTMUSG00000050713.2	-0.834737	7.99099	-4.98946	0.000749172	0.0085044	-0.57305
ENSMUSG00000034203.8	protein_coding	Chchd4	2	MGI:1919420	OTTMUSG00000057968.1	-0.814175	4.68429	-4.98909	0.000749544	0.0085044	-0.473392
ENSMUSG00000025085.16	protein_coding	Ablim1	2	MGI:1194500	OTTMUSG00000016380.8	-0.973858	7.41229	-4.97714	0.000761897	0.00861706	-0.630512
ENSMUSG00000038170.15	protein_coding	Pde4dip	2	MGI:1891434	ncRNA_host	-0.872709	5.65163	-4.97608	0.000763003	0.00862272	-0.623897
ENSMUSG00000032491.14	protein_coding	Nradd	2	MGI:1914419	OTTMUSG00000051580.3	-0.736948	4.77014	-4.97081	0.000768527	0.0086645	-0.547234
ENSMUSG00000024241.7	protein_coding	Sos1	2	MGI:98354	OTTMUSG00000072682.1	-0.647304	5.8269	-4.96967	0.00076973	0.00867069	-0.65323
ENSMUSG00000005268.20	protein_coding	Prlr	2	MGI:97763	overlapping_locus	-2.06832	9.24816	-4.96845	0.000771019	0.00867199	-0.499775
ENSMUSG00000021474.9	protein_coding	Sfxn1	2	MGI:2137677	OTTMUSG00000067516.1	-0.790184	6.21443	-4.96507	0.000774599	0.00869383	-0.667259
ENSMUSG00000006463.13	protein_coding	Zdhhc24	2	MGI:1917855	OTTMUSG00000034230.1	-0.652782	4.48105	-4.96397	0.000775765	0.00869383	-0.492727
ENSMUSG00000063410.8	protein_coding	Stk24	2	MGI:2385007	OTTMUSG00000069792.2	-0.656265	5.73268	-4.96258	0.000777238	0.00869383	-0.652115
ENSMUSG00000051185.9	protein_coding	Fam174a	2	MGI:1914948	overlapping_locus	-0.814825	4.92172	-4.95894	0.000781131	0.00870716	-0.561776
ENSMUSG00000037977.6	protein_coding	6430571L13Rik	1	MGI:2445137	OTTMUSG00000030262.3	-1.61669	0.579221	-4.95883	0.000781243	0.00870716	-0.209947
ENSMUSG00000073563.3	protein_coding	Csnk1g3	2	MGI:1917675	OTTMUSG00000073383.1	-0.608634	5.68728	-4.95725	0.000782944	0.00870972	-0.659846
ENSMUSG00000015536.14	protein_coding	Mocs2	2	MGI:1336894	OTTMUSG00000036446.4	-0.607724	5.7852	-4.95435	0.000786057	0.00873069	-0.676916
ENSMUSG00000048332.13	protein_coding	Lhfp	2	MGI:1920048	OTTMUSG00000032739.2	-1.10633	5.68523	-4.95155	0.000789091	0.00875109	-0.664094
ENSMUSG00000031608.13	protein_coding	Galnt7	2	MGI:1349449	OTTMUSG00000031562.1	-1.52793	5.33259	-4.94981	0.000790969	0.00875109	-0.596869
ENSMUSG00000025907.14	protein_coding	Rb1cc1	2	MGI:1341850	OTTMUSG00000033467.12	-0.613136	6.29191	-4.94862	0.000792272	0.00875606	-0.697338
ENSMUSG00000011118.4	protein_coding	Panx3	2	MGI:1918881	OTTMUSG00000027406.3	-5.18496	-1.49851	-4.94827	0.000792648	0.00875606	-0.825026
ENSMUSG00000037366.14	protein_coding	Pafah2	2	MGI:2140321	OTTMUSG00000010831.5	-1.07388	4.14409	-4.94607	0.000795047	0.00877574	-0.415777
ENSMUSG00000096740.8	protein_coding	Lbhd1	1	MGI:5516029	overlapping_locus	-1.01266	2.90298	-4.94039	0.00080127	0.00881088	-0.245698
ENSMUSG00000052928.9	protein_coding	Ctif	2	MGI:2685518	OTTMUSG00000073700.1	-0.892616	4.39769	-4.93981	0.000801907	0.00881088	-0.499797
ENSMUSG00000018861.8	protein_coding	Fdxr	2	MGI:104724	OTTMUSG00000003745.1	-1.06604	8.61755	-4.93742	0.000804546	0.00883263	-0.590077
ENSMUSG00000022765.10	protein_coding	Snap29	2	MGI:1914724	OTTMUSG00000023704.2	-0.602665	5.09855	-4.91588	0.000828744	0.00904246	-0.668407
ENSMUSG00000029265.4	protein_coding	Dr1	2	MGI:1100515	OTTMUSG00000028923.1	-0.681125	5.61652	-4.91162	0.000833619	0.00908173	-0.723795
ENSMUSG00000025511.15	protein_coding	Tspan4	2	MGI:1928097	OTTMUSG00000028948.4	-1.07952	7.05935	-4.90847	0.00083725	0.0091143	-0.733503
ENSMUSG00000020142.12	protein_coding	Slc1a4	2	MGI:2135601	OTTMUSG00000005224.1	-0.946267	3.84091	-4.89591	0.000851875	0.00923817	-0.406783
ENSMUSG00000032422.18	protein_coding	Snx14	2	MGI:2155664	overlapping_locus	-0.74748	5.52816	-4.89104	0.000857624	0.00928636	-0.740858
ENSMUSG00000019558.14	protein_coding	Slc6a8	2	MGI:2147834	OTTMUSG00000017696.5	-0.694357	5.5674	-4.88855	0.000860578	0.00931126	-0.750769
ENSMUSG00000030203.17	protein_coding	Dusp16	2	MGI:1917936	OTTMUSG00000023267.3	-0.774825	5.11754	-4.88685	0.000862605	0.00931195	-0.708878
ENSMUSG00000035069.3	protein_coding	Oma1	2	MGI:1914263	OTTMUSG00000008073.1	-0.613988	4.12626	-4.88205	0.000868348	0.0093423	-0.558934
ENSMUSG00000022193.7	protein_coding	Psmb5	2	MGI:1194513	ncRNA_host	-0.679444	6.93216	-4.86771	0.000885744	0.00948259	-0.804887
ENSMUSG00000004455.16	protein_coding	Ppp1cc	2	MGI:104872	OTTMUSG00000016349.5	-1.23282	8.59125	-4.86642	0.000887328	0.00949241	-0.702541
ENSMUSG00000021003.10	protein_coding	Galc	2	MGI:95636	OTTMUSG00000065746.2	-0.960872	5.77187	-4.85991	0.000895362	0.00954248	-0.796201
ENSMUSG00000024190.7	protein_coding	Dusp1	2	MGI:105120	OTTMUSG00000020083.4	-2.64344	5.57907	-4.85795	0.000897796	0.00956113	-0.685948
ENSMUSG00000043702.9	protein_coding	Pde12	2	MGI:2443226	ncRNA_host	-0.824495	4.50859	-4.85742	0.000898456	0.00956113	-0.655541
ENSMUSG00000030852.18	protein_coding	Tacc2	2	MGI:1928899	OTTMUSG00000059551.5	-0.715567	6.47486	-4.85373	0.000903062	0.00959476	-0.834654
ENSMUSG00000020590.16	protein_coding	Snx13	2	MGI:2661416	OTTMUSG00000067058.2	-0.617292	5.76888	-4.84645	0.000912223	0.00964989	-0.827121
ENSMUSG00000044308.17	protein_coding	Ubr3	2	MGI:1861100	OTTMUSG00000013114.5	-0.86961	6.64044	-4.84427	0.000914988	0.00967195	-0.845687
ENSMUSG00000001552.14	protein_coding	Jup	2	MGI:96650	OTTMUSG00000006276.1	-0.893847	6.60947	-4.84063	0.000919618	0.00970192	-0.852602
ENSMUSG00000020283.5	protein_coding	Pex13	2	MGI:1919379	OTTMUSG00000005277.2	-0.635401	6.01734	-4.83887	0.000921876	0.00971589	-0.85308
ENSMUSG00000025188.15	protein_coding	Hps1	2	MGI:2177763	OTTMUSG00000032530.8	-0.706107	5.31034	-4.83212	0.000930548	0.00976886	-0.803906
ENSMUSG00000040820.16	protein_coding	Hlcs	2	MGI:894646	ncRNA_host	-0.621027	4.48192	-4.82879	0.000934871	0.00977967	-0.678396
ENSMUSG00000047719.2	protein_coding	Ubiad1	2	MGI:1918957	ncRNA_host	-0.871571	4.58465	-4.82698	0.00093723	0.00979069	-0.712784
ENSMUSG00000024981.6	protein_coding	Acsl5	2	MGI:1919129	OTTMUSG00000067899.2	-0.621694	6.11726	-4.82499	0.000939821	0.00980335	-0.877057
ENSMUSG00000001441.13	protein_coding	Npepps	1	MGI:1101358	OTTMUSG00000002302.26	-0.653705	6.51287	-4.82444	0.000940536	0.00980362	-0.880095
ENSMUSG00000045636.16	protein_coding	Mtus1	2	MGI:2142572	OTTMUSG00000031646.6	-0.800561	6.55472	-4.82199	0.000943747	0.00981604	-0.879662
ENSMUSG00000000708.14	protein_coding	Kat2b	1	MGI:1343094	OTTMUSG00000035538.2	-0.807969	6.15507	-4.82196	0.000943797	0.00981604	-0.876986
ENSMUSG00000028364.15	protein_coding	Tnc	2	MGI:101922	OTTMUSG00000000302.2	-4.44491	7.33154	-4.82123	0.000944751	0.00981878	-0.741478
ENSMUSG00000046785.8	protein_coding	Epm2aip1	2	MGI:1925031	OTTMUSG00000030275.3	-0.688224	6.9504	-4.81773	0.000949364	0.0098445	-0.88242
ENSMUSG00000029571.14	protein_coding	Tmem106b	2	MGI:1919150	OTTMUSG00000024096.4	-0.668864	7.05126	-4.80514	0.000966157	0.00992526	-0.896555
ENSMUSG00000034993.7	protein_coding	Vat1	2	MGI:1349450	OTTMUSG00000002873.1	-0.882161	7.09874	-4.80368	0.000968112	0.00993475	-0.883486
ENSMUSG00000024091.9	protein_coding	Vapa	2	MGI:1353561	OTTMUSG00000072486.2	-0.688795	7.7675	-4.79997	0.000973131	0.00996252	-0.855475
ENSMUSG00000056258.9	protein_coding	Kcnq3	2	MGI:1336181	OTTMUSG00000044954.4	-5.07824	-0.193581	-4.79986	0.000973286	0.00996252	-0.969525
ENSMUSG00000060181.6	protein_coding	Slc35e3	2	MGI:2448489	OTTMUSG00000064319.2	-1.65418	5.46042	-4.79916	0.000974232	0.00996504	-0.835599
ENSMUSG00000039738.16	protein_coding	Slx4	2	MGI:106299	OTTMUSG00000017267.3	-0.812719	4.56872	-4.79637	0.000978029	0.00999669	-0.763018
ENSMUSG00000078886.12	protein_coding	Gm2026	2	MGI:3780195	OTTMUSG00000016198.5	-2.11429	2.98014	-4.79251	0.000983316	0.0100282	-0.392552
ENSMUSG00000021196.14	protein_coding	Pfkp	2	MGI:1891833	OTTMUSG00000033856.4	-0.74192	5.75965	-4.79206	0.000983935	0.0100282	-0.907108
ENSMUSG00000026944.18	protein_coding	Abca2	2	MGI:99606	ncRNA_host	-1.35204	6.37603	-4.79064	0.00098589	0.0100338	-0.915969
ENSMUSG00000021775.11	protein_coding	Nr1d2	2	MGI:2449205	OTTMUSG00000033210.2	-0.605448	7.57415	-4.78648	0.000991626	0.010085	-0.900574
ENSMUSG00000027335.9	protein_coding	Adra1d	2	MGI:106673	OTTMUSG00000016190.1	-4.96814	0.985043	-4.78374	0.00099543	0.0101092	-0.543848
ENSMUSG00000011148.14	protein_coding	Adssl1	2	MGI:87947	OTTMUSG00000066009.1	-1.6544	1.59473	-4.77415	0.00100886	0.0101442	-0.375356
ENSMUSG00000016541.10	protein_coding	Atxn10	2	MGI:1859293	OTTMUSG00000070692.1	-0.794542	7.23738	-4.77182	0.00101214	0.0101481	-0.930574
ENSMUSG00000034390.16	protein_coding	Cmip	2	MGI:1921690	ncRNA_host	-1.35711	4.90922	-4.77133	0.00101284	0.0101481	-0.835418
ENSMUSG00000044674.6	protein_coding	Fzd1	2	MGI:1196625	OTTMUSG00000021313.2	-1.91397	5.27355	-4.77101	0.00101329	0.0101481	-0.856902
ENSMUSG00000021065.16	protein_coding	Fut8	2	MGI:1858901	ncRNA_host	-1.97011	7.13214	-4.76397	0.00102332	0.0102174	-0.924846
ENSMUSG00000038235.4	protein_coding	F11r	2	MGI:1321398	OTTMUSG00000021724.1	-0.867906	7.2991	-4.76101	0.00102757	0.0102454	-0.946652
ENSMUSG00000057335.11	protein_coding	Cep170	2	MGI:1918348	ncRNA_host	-0.88209	5.76459	-4.75333	0.00103868	0.0103201	-0.963866
ENSMUSG00000075254.12	protein_coding	Heg1	2	MGI:1924696	OTTMUSG00000027314.8	-2.21078	8.6461	-4.74742	0.00104732	0.0103914	-0.864251
ENSMUSG00000001473.7	protein_coding	Tubb6	2	MGI:1915201	OTTMUSG00000074422.1	-0.988233	5.98348	-4.74591	0.00104953	0.0103977	-0.98115
ENSMUSG00000034570.12	protein_coding	Inpp5j	2	MGI:2158663	OTTMUSG00000005023.5	-5.32358	1.93547	-4.744	0.00105235	0.0104044	-0.51457
ENSMUSG00000061410.6	protein_coding	Zcchc14	2	MGI:2159407	OTTMUSG00000023426.3	-0.851863	6.47499	-4.743	0.00105383	0.0104044	-0.996795
ENSMUSG00000066108.7	protein_coding	Muc5b	2	MGI:1921430	OTTMUSG00000047461.1	-3.79008	-0.796348	-4.74216	0.00105507	0.0104044	-1.15419
ENSMUSG00000031684.11	protein_coding	Slc10a7	2	MGI:1924025	OTTMUSG00000061289.1	-0.598809	4.58138	-4.7393	0.00105931	0.0104303	-0.826667
ENSMUSG00000024127.15	protein_coding	Prepl	2	MGI:2441932	OTTMUSG00000072641.1	-0.596405	5.33882	-4.73249	0.00106948	0.0104797	-0.946182
ENSMUSG00000043207.10	protein_coding	Zmpste24	2	MGI:1890508	ncRNA_host	-0.795007	6.39548	-4.7295	0.00107398	0.0104949	-1.0172
ENSMUSG00000022905.12	protein_coding	Kpna1	2	MGI:103560	OTTMUSG00000038076.3	-0.660012	5.90279	-4.7265	0.00107851	0.0105283	-1.00898
ENSMUSG00000015711.8	protein_coding	Prune1	2	MGI:1925152	OTTMUSG00000022362.1	-0.95696	5.55561	-4.72559	0.00107989	0.010531	-0.984219
ENSMUSG00000063856.7	protein_coding	Gpx1	2	MGI:104887	overlapping_locus	-0.74335	7.69167	-4.72293	0.00108393	0.0105632	-0.980559
ENSMUSG00000021288.19	protein_coding	Klc1	1	MGI:107978	OTTMUSG00000027507.4	-1.10256	6.62565	-4.72159	0.00108598	0.0105686	-1.02088
ENSMUSG00000036932.14	protein_coding	Aifm1	2	MGI:1349419	OTTMUSG00000017542.1	-0.784984	6.33602	-4.72054	0.00108759	0.0105771	-1.03121
ENSMUSG00000028965.13	protein_coding	Tnfrsf9	1	MGI:1101059	OTTMUSG00000010241.6	-5.96105	3.49304	-4.71908	0.00108982	0.0105915	-0.446569
ENSMUSG00000029602.11	protein_coding	Rasal1	2	MGI:1330842	OTTMUSG00000025930.3	-3.09791	3.44907	-4.71702	0.00109298	0.010611	-0.538488
ENSMUSG00000046873.18	protein_coding	Mbtps2	2	MGI:2444506	overlapping_locus	-0.616426	5.2232	-4.7168	0.00109331	0.010611	-0.973076
ENSMUSG00000039202.12	protein_coding	Abhd2	2	MGI:1914344	overlapping_locus	-1.37249	7.74454	-4.71239	0.00110013	0.0106618	-0.975004
ENSMUSG00000014498.9	protein_coding	Ankrd52	1	MGI:2444029	ncRNA_host	-0.799173	5.90159	-4.71098	0.0011023	0.0106618	-1.0305
ENSMUSG00000047648.13	protein_coding	Fbxo30	2	MGI:1919115	OTTMUSG00000032736.1	-0.667797	4.7881	-4.7057	0.00111054	0.0107269	-0.898507
ENSMUSG00000020745.15	protein_coding	Pafah1b1	2	MGI:109520	OTTMUSG00000006184.2	-0.630509	7.78042	-4.6961	0.00112565	0.0108185	-1.01603
ENSMUSG00000036764.12	protein_coding	Dnajc12	2	MGI:1353428	OTTMUSG00000030793.3	-0.886755	2.28295	-4.69581	0.00112611	0.0108185	-0.523837
ENSMUSG00000009112.4	protein_coding	Bcl2l13	2	MGI:2136959	OTTMUSG00000056829.2	-0.623798	5.95495	-4.69151	0.00113295	0.0108622	-1.06727
ENSMUSG00000028132.15	protein_coding	Tlcd4	2	MGI:1923195	OTTMUSG00000032849.3	-5.15004	4.10296	-4.6832	0.00114631	0.0109682	-0.523738
ENSMUSG00000079605.5	protein_coding	Zbtb9	2	MGI:1918022	overlapping_locus	-1.01641	3.53617	-4.68222	0.0011479	0.0109758	-0.699407
ENSMUSG00000049422.7	protein_coding	Chchd10	2	MGI:2143558	OTTMUSG00000065095.1	-1.30723	7.22702	-4.67714	0.00115616	0.0109905	-1.06674
ENSMUSG00000040254.11	protein_coding	Sema3d	2	MGI:1860118	overlapping_locus	-4.1503	5.64868	-4.6771	0.00115622	0.0109905	-0.811332
ENSMUSG00000021640.6	protein_coding	Naip1	2	MGI:1298223	OTTMUSG00000067610.1	-4.72003	-0.159782	-4.67298	0.00116298	0.0110386	-1.05466
ENSMUSG00000046761.13	protein_coding	Fam83h	2	MGI:2145900	OTTMUSG00000070821.3	-1.00384	3.67353	-4.6714	0.00116556	0.0110558	-0.697809
ENSMUSG00000035329.7	protein_coding	Fbxo33	1	MGI:1917861	OTTMUSG00000034929.3	-0.72427	5.02414	-4.67061	0.00116686	0.0110607	-0.995465
ENSMUSG00000028706.14	protein_coding	Nsun4	1	MGI:1919431	OTTMUSG00000008728.3	-0.656017	4.70353	-4.667	0.00117283	0.0110673	-0.985336
ENSMUSG00000031442.21	protein_coding	Mcf2l	2	MGI:103263	ncRNA_host	-1.69479	4.59103	-4.6669	0.001173	0.0110673	-0.891832
ENSMUSG00000024423.6	protein_coding	Impact	2	MGI:1098233	ncRNA_host	-0.684493	5.94423	-4.66375	0.00117824	0.0111044	-1.10186
ENSMUSG00000022043.19	protein_coding	Trim35	2	MGI:1914104	OTTMUSG00000027825.3	-0.66332	7.35642	-4.66265	0.00118008	0.011112	-1.09009
ENSMUSG00000036427.5	protein_coding	Gpi1	2	MGI:95797	OTTMUSG00000008382.2	-0.699723	8.45383	-4.66203	0.0011811	0.0111135	-1.01733
ENSMUSG00000028937.14	protein_coding	Acot7	2	MGI:1917275	overlapping_locus	-1.32537	5.73661	-4.66161	0.0011818	0.0111135	-1.08752
ENSMUSG00000047996.16	protein_coding	Prrg1	2	MGI:1917364	ncRNA_host	-1.31169	4.33679	-4.66011	0.00118432	0.0111259	-0.883445
ENSMUSG00000041258.18	protein_coding	Zfp236	2	MGI:1926950	OTTMUSG00000044389.9	-0.588353	5.22439	-4.65943	0.00118547	0.0111259	-1.05365
ENSMUSG00000045534.4	protein_coding	Kcna5	2	MGI:96662	OTTMUSG00000056734.1	-2.72456	2.50286	-4.65222	0.00119762	0.011203	-0.544353
ENSMUSG00000031957.6	protein_coding	Ctrb1	2	MGI:88559	ncRNA_host	-5.06724	-1.0139	-4.6516	0.00119866	0.0112054	-1.01558
ENSMUSG00000016477.18	protein_coding	E2f3	2	MGI:1096340	OTTMUSG00000000738.4	-0.762309	4.43521	-4.64893	0.00120321	0.0112331	-0.95018
ENSMUSG00000031207.16	protein_coding	Msn	2	MGI:97167	OTTMUSG00000018161.3	-1.04214	7.77593	-4.63946	0.00121946	0.0113106	-1.07705
ENSMUSG00000048285.9	protein_coding	Frmd6	2	MGI:2442579	OTTMUSG00000065944.1	-1.03545	5.28913	-4.63716	0.00122344	0.0113327	-1.07904
ENSMUSG00000006262.15	protein_coding	Mob1b	2	MGI:1915723	OTTMUSG00000025213.3	-0.721902	5.835	-4.63139	0.00123349	0.0113895	-1.14449
ENSMUSG00000016757.11	protein_coding	Ttll12	2	MGI:3039573	OTTMUSG00000023619.2	-0.757854	5.49956	-4.63135	0.00123357	0.0113895	-1.1268
ENSMUSG00000035898.13	protein_coding	Uba6	2	MGI:1913894	OTTMUSG00000025609.2	-0.829762	4.98374	-4.63011	0.00123574	0.0114022	-1.04475
ENSMUSG00000004383.18	protein_coding	Large1	2	MGI:1342270	ncRNA_host	-0.772895	5.27209	-4.62947	0.00123687	0.0114051	-1.10692
ENSMUSG00000022892.11	protein_coding	App	2	MGI:88059	OTTMUSG00000069475.11	-0.616082	8.30349	-4.62886	0.00123794	0.0114076	-1.08476
ENSMUSG00000030075.10	protein_coding	Cntn3	2	MGI:99534	OTTMUSG00000057269.2	-5.09495	2.6986	-4.6261	0.00124278	0.0114259	-0.574687
ENSMUSG00000025475.17	protein_coding	Adgra1	2	MGI:1277167	OTTMUSG00000023085.5	-5.09585	-0.919482	-4.61955	0.0012544	0.0114849	-1.12408
ENSMUSG00000020340.16	protein_coding	Cyfip2	2	MGI:1924134	overlapping_locus	-1.90874	6.85126	-4.61835	0.00125654	0.0114971	-1.14976
ENSMUSG00000048376.6	protein_coding	F2r	2	MGI:101802	OTTMUSG00000067576.1	-1.52894	4.88089	-4.60978	0.00127194	0.0116231	-1.08142
ENSMUSG00000029033.16	protein_coding	Acap3	2	MGI:2153589	OTTMUSG00000010848.1	-0.772725	4.46832	-4.60833	0.00127456	0.0116395	-1.02019
ENSMUSG00000067931.6	protein_coding	Zfp948	2	MGI:3040683	OTTMUSG00000072256.1	-1.14352	4.94893	-4.60438	0.00128174	0.0116894	-1.10505
ENSMUSG00000029098.17	protein_coding	Acox3	1	MGI:1933156	OTTMUSG00000023571.5	-1.00006	5.82058	-4.60268	0.00128486	0.0117035	-1.18977
ENSMUSG00000034101.14	protein_coding	Ctnnd1	2	MGI:105100	overlapping_locus	-0.714828	8.02314	-4.601	0.00128792	0.0117069	-1.13988
ENSMUSG00000027540.13	protein_coding	Ptpn1	2	MGI:97805	OTTMUSG00000015956.2	-0.619839	6.23474	-4.601	0.00128793	0.0117069	-1.21015
ENSMUSG00000036167.16	protein_coding	Pphln1	2	MGI:1917029	OTTMUSG00000070874.1	-0.587537	5.342	-4.59841	0.00129268	0.011731	-1.159
ENSMUSG00000054520.15	protein_coding	Sh3bp2	2	MGI:1346349	ncRNA_host	-0.739592	4.20927	-4.59834	0.00129281	0.011731	-0.966186
ENSMUSG00000025437.15	protein_coding	Usp33	2	MGI:2159711	OTTMUSG00000027542.2	-0.738032	6.74675	-4.59639	0.0012964	0.0117485	-1.21161
ENSMUSG00000066150.12	protein_coding	Slc31a1	2	MGI:1333843	OTTMUSG00000001231.2	-1.03196	6.61378	-4.59546	0.00129811	0.0117566	-1.21313
ENSMUSG00000024782.7	protein_coding	Ak3	2	MGI:1860835	OTTMUSG00000033014.1	-0.597636	7.46685	-4.59259	0.00130343	0.0117897	-1.18627
ENSMUSG00000025103.8	protein_coding	Btbd1	2	MGI:1933765	OTTMUSG00000059194.2	-0.80984	7.27568	-4.58762	0.0013127	0.0118625	-1.2033
ENSMUSG00000031104.2	protein_coding	Rab33a	2	MGI:109493	OTTMUSG00000017541.1	-1.79959	3.10566	-4.58738	0.00131314	0.0118625	-0.77403
ENSMUSG00000024597.11	protein_coding	Slc12a2	2	MGI:101924	OTTMUSG00000073479.1	-0.822681	6.1618	-4.58689	0.00131407	0.0118633	-1.21075
ENSMUSG00000034981.9	protein_coding	Parm1	2	MGI:2443349	overlapping_locus	-1.81636	5.10497	-4.58271	0.00132192	0.0119115	-1.06927
ENSMUSG00000009772.15	protein_coding	Nuak2	2	MGI:1921387	OTTMUSG00000021956.2	-2.20371	2.93011	-4.57774	0.00133132	0.0119735	-0.672965
ENSMUSG00000041966.18	protein_coding	Dcaf17	2	MGI:1923013	OTTMUSG00000013153.7	-0.651733	4.65408	-4.57378	0.00133887	0.0120058	-1.07503
ENSMUSG00000027646.15	protein_coding	Src	2	MGI:98397	OTTMUSG00000016179.2	-0.644787	5.7422	-4.56973	0.00134662	0.012035	-1.22735
ENSMUSG00000022952.17	protein_coding	Runx1	1	MGI:99852	OTTMUSG00000049470.3	-1.18732	5.49898	-4.56387	0.00135794	0.0121133	-1.20124
ENSMUSG00000061414.8	protein_coding	Cracr2a	2	MGI:2685919	OTTMUSG00000022660.4	-1.74101	2.45992	-4.56161	0.00136233	0.0121361	-0.697531
ENSMUSG00000039601.16	protein_coding	Rcan2	2	MGI:1858219	OTTMUSG00000070951.1	-1.5491	4.55555	-4.5608	0.0013639	0.0121361	-1.05534
ENSMUSG00000038260.10	protein_coding	Trpm4	2	MGI:1915917	OTTMUSG00000058654.3	-1.10789	5.29563	-4.55975	0.00136596	0.0121468	-1.17359
ENSMUSG00000039887.11	protein_coding	Alg14	2	MGI:1914039	ncRNA_host	-0.971431	4.83811	-4.55807	0.00136925	0.0121575	-1.14175
ENSMUSG00000073608.4	protein_coding	Gal3st2c	2	MGI:3646771	OTTMUSG00000048694.1	-4.54799	0.884979	-4.55464	0.00137597	0.0121901	-0.757513
ENSMUSG00000024805.16	protein_coding	Pcgf5	2	MGI:1923505	overlapping_locus	-0.699951	4.10158	-4.55174	0.00138169	0.0122009	-1.00056
ENSMUSG00000031790.8	protein_coding	Mmp15	2	MGI:109320	OTTMUSG00000027464.3	-1.09116	5.85193	-4.55123	0.0013827	0.0122009	-1.25371
ENSMUSG00000045318.6	protein_coding	Adra2c	2	MGI:87936	OTTMUSG00000056027.1	-2.5085	0.86615	-4.54342	0.00139823	0.0123021	-0.827381
ENSMUSG00000027207.15	protein_coding	Galk2	1	MGI:1917226	OTTMUSG00000015339.3	-0.656195	5.61923	-4.54175	0.00140158	0.0123021	-1.26642
ENSMUSG00000073489.6	protein_coding	Ifi204	2	MGI:96429	OTTMUSG00000033920.3	-1.90638	4.6734	-4.53682	0.00141151	0.0123691	-1.12067
ENSMUSG00000037847.14	protein_coding	Nmrk1	2	MGI:2147434	OTTMUSG00000033416.4	-1.50092	3.27126	-4.53484	0.00141552	0.0123823	-0.878435
ENSMUSG00000026782.15	protein_coding	Abi2	1	MGI:106913	OTTMUSG00000047318.3	-0.592991	5.57299	-4.53426	0.0014167	0.0123823	-1.27211
ENSMUSG00000062519.13	protein_coding	Zfp398	2	MGI:1917856	overlapping_locus	-1.86977	5.75036	-4.52998	0.00142542	0.0124435	-1.26315
ENSMUSG00000031605.8	protein_coding	Klhl2	2	MGI:1924363	OTTMUSG00000061229.2	-0.971719	5.64381	-4.52991	0.00142556	0.0124435	-1.28316
ENSMUSG00000025355.7	protein_coding	Mmp19	2	MGI:1927899	OTTMUSG00000065154.1	-0.916639	4.14536	-4.52468	0.00143628	0.0125045	-1.09256
ENSMUSG00000050737.13	protein_coding	Ptges	2	MGI:1927593	overlapping_locus	-0.983077	6.71711	-4.52446	0.00143674	0.0125045	-1.31913
ENSMUSG00000054720.12	protein_coding	Lrrc8c	2	MGI:2140839	overlapping_locus	-0.757672	5.21985	-4.52439	0.00143689	0.0125045	-1.26769
ENSMUSG00000042686.5	protein_coding	Jph1	2	MGI:1891495	OTTMUSG00000048149.2	-1.5014	2.91651	-4.52271	0.00144036	0.0125191	-0.817773
ENSMUSG00000031545.6	protein_coding	Gpat4	2	MGI:2142716	OTTMUSG00000060899.1	-0.739283	6.61408	-4.51951	0.00144698	0.0125461	-1.3314
ENSMUSG00000038555.7	protein_coding	Reep2	3	MGI:2385070		-0.956055	4.57534	-4.51572	0.00145487	0.0125835	-1.13047
ENSMUSG00000000282.12	protein_coding	Mnt	2	MGI:109150	OTTMUSG00000006185.1	-0.795068	5.44107	-4.51451	0.00145741	0.0125876	-1.29271
ENSMUSG00000020580.10	protein_coding	Rock2	2	MGI:107926	ncRNA_host	-0.669973	6.8927	-4.51227	0.0014621	0.0126077	-1.33736
ENSMUSG00000025192.13	protein_coding	Entpd7	2	MGI:2135885	OTTMUSG00000026396.1	-0.786447	3.85239	-4.50857	0.00146988	0.0126595	-1.03401
ENSMUSG00000027601.13	protein_coding	Mtfr1	2	MGI:1914722	OTTMUSG00000027795.2	-0.688705	5.63287	-4.50764	0.00147184	0.0126627	-1.32326
ENSMUSG00000030208.15	protein_coding	Emp1	2	MGI:107941	OTTMUSG00000021171.4	-1.02496	6.31955	-4.50365	0.00148031	0.0126974	-1.35114
ENSMUSG00000003812.13	protein_coding	Dnase2a	1	MGI:1329019	OTTMUSG00000022266.4	-0.609356	4.39635	-4.50355	0.00148053	0.0126974	-1.13641
ENSMUSG00000015501.10	protein_coding	Hivep2	1	MGI:1338076	OTTMUSG00000046529.2	-1.06585	5.14998	-4.50168	0.00148451	0.0127162	-1.24741
ENSMUSG00000020642.13	protein_coding	Rnf144a	2	MGI:1344401	ncRNA_host	-0.750972	5.94917	-4.49941	0.00148936	0.0127318	-1.35701
ENSMUSG00000028885.8	protein_coding	Smpdl3b	2	MGI:1916022	OTTMUSG00000009962.1	-1.65913	5.87653	-4.49859	0.00149111	0.0127318	-1.33065
ENSMUSG00000025203.6	protein_coding	Scd2	2	MGI:98240	ncRNA_host	-1.28277	10.7702	-4.49569	0.00149734	0.0127647	-1.1114
ENSMUSG00000040447.15	protein_coding	Spns2	2	MGI:2384936	OTTMUSG00000008085.5	-2.94788	5.81382	-4.48535	0.0015198	0.0129097	-1.2209
ENSMUSG00000037851.13	protein_coding	Iars	2	MGI:2145219	ncRNA_host	-0.650163	6.11555	-4.48088	0.00152962	0.0129621	-1.38392
ENSMUSG00000005161.15	protein_coding	Prdx2	2	MGI:109486	OTTMUSG00000016959.3	-0.795478	8.96206	-4.47752	0.00153704	0.0130098	-1.25578
ENSMUSG00000019927.6	protein_coding	Ube2d1	2	MGI:2384911	OTTMUSG00000031044.1	-0.632934	5.15785	-4.47606	0.00154028	0.0130214	-1.33316
ENSMUSG00000079083.3	protein_coding	Jrkl	2	MGI:1924782	OTTMUSG00000062361.1	-0.682673	4.07206	-4.47522	0.00154214	0.0130224	-1.09669
ENSMUSG00000030602.13	protein_coding	Pak4	2	MGI:1917834	ncRNA_host	-0.602531	5.31591	-4.47156	0.00155029	0.0130735	-1.33908
ENSMUSG00000055013.16	protein_coding	Agap1	2	MGI:2653690	ncRNA_host	-1.06143	6.17919	-4.46088	0.00157436	0.013213	-1.41144
ENSMUSG00000022702.16	protein_coding	Hira	2	MGI:99430	overlapping_locus	-0.795245	5.70072	-4.45299	0.00159241	0.0132962	-1.40709
ENSMUSG00000027796.2	protein_coding	Smad9	2	MGI:1859993	OTTMUSG00000021206.2	-1.62412	3.34227	-4.4488	0.00160207	0.0133534	-0.992516
ENSMUSG00000028664.14	protein_coding	Ephb2	2	MGI:99611	OTTMUSG00000009767.4	-3.33368	4.79418	-4.44818	0.00160351	0.0133576	-1.10862
ENSMUSG00000117789.1	protein_coding	Gm50388	2	MGI:6303291	overlapping_locus	-4.54768	-0.0666665	-4.44217	0.0016175	0.0134583	-1.29313
ENSMUSG00000070287.3	protein_coding	Slc35g2	2	MGI:2685365	OTTMUSG00000048291.2	-1.51938	1.26743	-4.43827	0.00162665	0.0134983	-0.814683
ENSMUSG00000021710.11	protein_coding	Nln	2	MGI:1923055	OTTMUSG00000067801.1	-0.627253	5.00389	-4.43499	0.00163439	0.0135277	-1.36434
ENSMUSG00000048701.13	protein_coding	Ccdc6	2	MGI:1923801	OTTMUSG00000032767.1	-0.844605	6.76878	-4.43206	0.00164135	0.0135531	-1.4615
ENSMUSG00000028397.13	protein_coding	Kdm4c	2	MGI:1924054	OTTMUSG00000000345.3	-0.78711	4.83673	-4.43176	0.00164204	0.0135531	-1.31684
ENSMUSG00000031453.16	protein_coding	Rasa3	2	MGI:1197013	OTTMUSG00000029877.3	-0.903545	5.81277	-4.42923	0.00164808	0.0135621	-1.4563
ENSMUSG00000006932.17	protein_coding	Ctnnb1	1	MGI:88276	ncRNA_host	-0.929037	9.619	-4.42739	0.00165246	0.0135903	-1.29502
ENSMUSG00000004043.14	protein_coding	Stat5a	2	MGI:103036	OTTMUSG00000002125.5	-0.919499	6.05915	-4.4266	0.00165438	0.0135952	-1.46453
ENSMUSG00000045838.8	protein_coding	Ccdc9b	2	MGI:2685199	OTTMUSG00000015637.3	-1.3747	4.54117	-4.42607	0.00165563	0.0135952	-1.25636
ENSMUSG00000004040.16	protein_coding	Stat3	2	MGI:103038	OTTMUSG00000002128.2	-0.619609	7.0354	-4.42454	0.00165932	0.0135995	-1.46638
ENSMUSG00000021952.16	protein_coding	Xpo4	2	MGI:1888526	overlapping_locus	-1.22587	5.8605	-4.41859	0.00167367	0.0136739	-1.45551
ENSMUSG00000035671.6	protein_coding	Zswim4	2	MGI:2443726	OTTMUSG00000061278.1	-0.712451	4.87401	-4.41759	0.0016761	0.0136739	-1.3631
ENSMUSG00000029034.9	protein_coding	Ints11	2	MGI:1919207	OTTMUSG00000010891.3	-0.639819	5.17051	-4.41661	0.00167848	0.0136739	-1.42048
ENSMUSG00000052155.5	protein_coding	Acvr2a	2	MGI:102806	OTTMUSG00000012394.1	-0.796821	5.28253	-4.41626	0.00167934	0.0136739	-1.40408
ENSMUSG00000029055.17	protein_coding	Plch2	2	MGI:2443078	OTTMUSG00000010462.9	-2.02596	6.00345	-4.41606	0.00167983	0.0136739	-1.44882
ENSMUSG00000029178.14	protein_coding	Klf3	2	MGI:1342773	overlapping_locus	-0.820354	6.63256	-4.41478	0.00168296	0.0136829	-1.48965
ENSMUSG00000019877.10	protein_coding	Serinc1	2	MGI:1926228	OTTMUSG00000035404.2	-0.698238	8.02222	-4.41266	0.00168813	0.0137093	-1.41769
ENSMUSG00000039384.8	protein_coding	Dusp10	2	MGI:1927070	OTTMUSG00000033984.3	-1.38984	3.31257	-4.41156	0.00169083	0.0137234	-1.0541
ENSMUSG00000048970.9	protein_coding	C1galt1c1	2	MGI:1913493	OTTMUSG00000017234.3	-0.878187	4.64505	-4.40699	0.00170209	0.0137833	-1.33651
ENSMUSG00000032388.7	protein_coding	Spg21	2	MGI:106403	OTTMUSG00000062631.1	-0.624945	6.26282	-4.39813	0.00172412	0.0139064	-1.51689
ENSMUSG00000075415.13	protein_coding	Fnbp1	2	MGI:109606	OTTMUSG00000011868.4	-1.13044	6.29188	-4.39373	0.00173516	0.0139637	-1.51383
ENSMUSG00000020889.11	protein_coding	Nr1d1	2	MGI:2444210	OTTMUSG00000006407.1	-1.23014	6.65237	-4.39289	0.00173728	0.013965	-1.51344
ENSMUSG00000019923.14	protein_coding	Zwint	2	MGI:1289227	OTTMUSG00000028989.2	-0.636416	6.85297	-4.39177	0.00174012	0.0139799	-1.51808
ENSMUSG00000030753.15	protein_coding	Thap12	2	MGI:1920231	OTTMUSG00000023004.3	-0.693062	6.51961	-4.38792	0.00174988	0.0140159	-1.53276
ENSMUSG00000046826.7	protein_coding	Fam187b	2	MGI:1923665	OTTMUSG00000030140.3	-2.12345	1.09023	-4.38647	0.00175358	0.0140159	-0.940851
ENSMUSG00000040666.19	protein_coding	Sh3bgr	2	MGI:1354740	OTTMUSG00000020060.11	-2.35609	4.42831	-4.38518	0.00175687	0.0140159	-1.23886
ENSMUSG00000027442.10	protein_coding	Cst8	2	MGI:107161	OTTMUSG00000015719.1	-2.89317	6.18281	-4.38507	0.00175714	0.0140159	-1.44802
ENSMUSG00000025212.17	protein_coding	Sfxn3	2	MGI:2137679	OTTMUSG00000074181.1	-0.921667	6.6326	-4.38497	0.00175741	0.0140159	-1.53153
ENSMUSG00000042082.7	protein_coding	Arsb	2	MGI:88075	ncRNA_host	-1.18766	6.26684	-4.38433	0.00175904	0.0140211	-1.52696
ENSMUSG00000029797.13	protein_coding	Sspo	2	MGI:2674311	OTTMUSG00000045396.7	-1.64283	2.45881	-4.38369	0.00176069	0.0140264	-0.939551
ENSMUSG00000052459.13	protein_coding	Atp6v1a	2	MGI:1201780	OTTMUSG00000023485.2	-1.00153	6.38067	-4.38166	0.00176589	0.014052	-1.53556
ENSMUSG00000038080.17	protein_coding	Kdm1b	2	MGI:2145261	OTTMUSG00000024759.4	-0.816751	4.62501	-4.38116	0.00176717	0.0140544	-1.33237
ENSMUSG00000054452.10	protein_coding	Tle5	2	MGI:95806	OTTMUSG00000065149.1	-1.10168	9.40427	-4.37875	0.00177337	0.0140828	-1.37579
ENSMUSG00000038990.14	protein_coding	Cables2	2	MGI:2182335	OTTMUSG00000016283.1	-1.00137	5.60667	-4.3742	0.00178516	0.0141153	-1.52084
ENSMUSG00000024816.12	protein_coding	Frmd8	2	MGI:1914707	OTTMUSG00000033946.4	-0.698216	5.56787	-4.37398	0.00178574	0.0141153	-1.52282
ENSMUSG00000034781.5	protein_coding	Gna11	2	MGI:95766	OTTMUSG00000030287.2	-0.877652	6.90955	-4.37294	0.00178843	0.0141287	-1.54352
ENSMUSG00000051391.9	protein_coding	Ywhag	2	MGI:108109	OTTMUSG00000016297.2	-0.687006	7.84375	-4.37079	0.00179404	0.0141573	-1.49052
ENSMUSG00000022865.14	protein_coding	Cxadr	2	MGI:1201679	OTTMUSG00000014961.3	-1.10824	5.35807	-4.36036	0.00182154	0.0143072	-1.45522
ENSMUSG00000031555.15	protein_coding	Adam9	2	MGI:105376	OTTMUSG00000060065.3	-0.609736	6.02621	-4.35966	0.00182338	0.0143072	-1.56714
ENSMUSG00000032285.15	protein_coding	Dnaja4	2	MGI:1927638	ncRNA_host	-2.1924	6.21005	-4.35963	0.00182346	0.0143072	-1.50979
ENSMUSG00000022802.2	protein_coding	Lmln	2	MGI:2444736	ncRNA_host	-0.750904	3.67598	-4.35744	0.00182929	0.0143321	-1.17166
ENSMUSG00000059248.13	protein_coding	Septin9	2	MGI:1858222	OTTMUSG00000003788.5	-0.721404	7.28878	-4.35484	0.00183625	0.0143787	-1.56035
ENSMUSG00000026604.17	protein_coding	Ptpn14	2	MGI:102467	overlapping_locus	-0.856752	5.9279	-4.35269	0.00184201	0.0144054	-1.5671
ENSMUSG00000063275.15	protein_coding	Hacd1	2	MGI:1353592	overlapping_locus	-0.852485	4.21685	-4.34823	0.00185406	0.0144624	-1.34891
ENSMUSG00000054008.9	protein_coding	Ndst1	2	MGI:104719	OTTMUSG00000073578.1	-0.815925	6.98041	-4.34742	0.00185623	0.0144651	-1.58469
ENSMUSG00000073664.11	protein_coding	Nbeal1	2	MGI:2444343	OTTMUSG00000034193.9	-0.697459	5.63674	-4.34655	0.00185859	0.0144651	-1.55542
ENSMUSG00000023048.13	protein_coding	Prr13	2	MGI:1913401	OTTMUSG00000035145.3	-0.643781	5.96445	-4.34585	0.0018605	0.0144651	-1.5903
ENSMUSG00000020486.19	protein_coding	Septin4	1	MGI:1270156	overlapping_locus	-0.763064	4.72148	-4.34258	0.00186941	0.0144898	-1.48498
ENSMUSG00000028385.14	protein_coding	Snx30	2	MGI:2443882	overlapping_locus	-0.687964	3.93284	-4.34207	0.00187081	0.0144898	-1.30628
ENSMUSG00000029552.19	protein_coding	Tes	2	MGI:105081	OTTMUSG00000022490.10	-1.36434	6.12363	-4.33694	0.00188486	0.0145417	-1.58353
ENSMUSG00000004637.15	protein_coding	Wwox	2	MGI:1931237	OTTMUSG00000030624.1	-1.00879	4.61971	-4.33664	0.00188568	0.0145417	-1.4235
ENSMUSG00000034190.9	protein_coding	Chmp7	2	MGI:1913922	OTTMUSG00000069000.1	-0.800608	6.27085	-4.3361	0.00188719	0.0145455	-1.60931
ENSMUSG00000039634.12	protein_coding	Zfp189	2	MGI:2444707	OTTMUSG00000008316.1	-0.811	3.5693	-4.33465	0.00189119	0.0145553	-1.23757
ENSMUSG00000020834.17	protein_coding	Dhrs13	2	MGI:1917701	OTTMUSG00000000077.3	-1.3079	3.05778	-4.33415	0.00189256	0.0145553	-1.11849
ENSMUSG00000066441.14	protein_coding	Rdh11	1	MGI:102581	OTTMUSG00000034945.1	-1.52297	5.71213	-4.33301	0.00189572	0.0145718	-1.58062
ENSMUSG00000032501.9	protein_coding	Trib1	2	MGI:2443397	OTTMUSG00000028043.2	-0.76499	4.16727	-4.33254	0.00189703	0.014574	-1.31411
ENSMUSG00000011305.11	protein_coding	Plin5	2	MGI:1914218	OTTMUSG00000035787.4	-6.18857	4.22969	-4.32794	0.00190983	0.0146407	-0.974945
ENSMUSG00000025352.6	protein_coding	Gdf11	2	MGI:1338027	OTTMUSG00000032829.1	-0.825285	4.15123	-4.3271	0.00191217	0.0146507	-1.36407
ENSMUSG00000066324.2	protein_coding	Impad1	2	MGI:1915720	OTTMUSG00000004196.1	-0.630654	7.32443	-4.32627	0.0019145	0.0146582	-1.60275
ENSMUSG00000031095.15	protein_coding	Cul4b	2	MGI:1919834	OTTMUSG00000017236.6	-0.834277	5.78982	-4.32602	0.00191521	0.0146582	-1.59933
ENSMUSG00000050612.6	protein_coding	Txndc2	2	MGI:2389312	OTTMUSG00000072490.1	-2.38503	3.90869	-4.32544	0.00191683	0.0146627	-1.24607
ENSMUSG00000032849.14	protein_coding	Abcc4	2	MGI:2443111	ncRNA_host	-1.07774	4.62478	-4.32449	0.0019195	0.0146752	-1.43332
ENSMUSG00000024726.10	protein_coding	Carnmt1	2	MGI:1914633	OTTMUSG00000073883.1	-0.803102	5.67164	-4.3241	0.00192058	0.0146756	-1.5992
ENSMUSG00000060147.15	protein_coding	Serpinb6a	2	MGI:103123	OTTMUSG00000000739.3	-0.617101	8.11612	-4.32095	0.00192947	0.0147239	-1.55474
ENSMUSG00000070565.11	protein_coding	Rasal2	2	MGI:2443881	overlapping_locus	-0.926241	4.74571	-4.31823	0.00193717	0.0147627	-1.46511
ENSMUSG00000041961.14	protein_coding	Znrf3	2	MGI:3039616	OTTMUSG00000005083.6	-0.885121	4.82556	-4.31738	0.00193956	0.0147731	-1.48659
ENSMUSG00000027865.10	protein_coding	Gdap2	2	MGI:1338001	OTTMUSG00000006953.5	-0.65693	4.01785	-4.31111	0.00195746	0.0148775	-1.34885
ENSMUSG00000042041.7	protein_coding	2010003K11Rik	2	MGI:1917111	OTTMUSG00000074057.1	-2.31473	1.72539	-4.30932	0.0019626	0.0148932	-0.993578
ENSMUSG00000024073.16	protein_coding	Birc6	2	MGI:1276108	OTTMUSG00000042370.7	-0.970077	7.36258	-4.30839	0.00196527	0.014905	-1.6215
ENSMUSG00000031988.10	protein_coding	Vps26b	2	MGI:1917656	OTTMUSG00000062728.1	-0.626571	6.08985	-4.30744	0.00196802	0.014918	-1.64779
ENSMUSG00000032238.17	protein_coding	Rora	2	MGI:104661	OTTMUSG00000023055.2	-2.1371	6.10649	-4.2965	0.00199985	0.015063	-1.62282
ENSMUSG00000009549.14	protein_coding	Srp14	2	MGI:107169	OTTMUSG00000015233.1	-0.589445	6.66182	-4.29487	0.00200464	0.015083	-1.67412
ENSMUSG00000039891.6	protein_coding	Txlnb	2	MGI:2671945	OTTMUSG00000042108.1	-2.70228	0.91759	-4.29199	0.00201311	0.0151271	-1.05219
ENSMUSG00000005069.12	protein_coding	Pex5	2	MGI:1098808	OTTMUSG00000023142.1	-0.598681	6.52608	-4.2918	0.00201369	0.0151271	-1.68013
ENSMUSG00000020388.12	protein_coding	Pdlim4	2	MGI:1353470	OTTMUSG00000005656.4	-1.28425	7.04881	-4.29057	0.00201733	0.0151385	-1.64497
ENSMUSG00000061143.15	protein_coding	Maml3	2	MGI:2389461	overlapping_locus	-0.947961	4.1081	-4.28434	0.00203587	0.0152267	-1.38411
ENSMUSG00000028690.4	protein_coding	Mmachc	2	MGI:1914346	OTTMUSG00000009547.1	-0.60468	3.71619	-4.27066	0.00207723	0.0154575	-1.35204
ENSMUSG00000005057.13	protein_coding	Sh2b2	2	MGI:1345171	OTTMUSG00000054381.4	-1.35422	2.97526	-4.26955	0.0020806	0.0154652	-1.2477
ENSMUSG00000030660.9	protein_coding	Pik3c2a	2	MGI:1203729	OTTMUSG00000058790.2	-0.666921	6.0413	-4.26691	0.00208869	0.0154868	-1.70739
ENSMUSG00000025871.18	protein_coding	4833439L19Rik	2	MGI:1921162	OTTMUSG00000032658.7	-0.708679	7.0724	-4.26533	0.00209357	0.0154868	-1.70465
ENSMUSG00000022292.16	protein_coding	Rrm2b	1	MGI:2155865	OTTMUSG00000032790.5	-0.720461	4.90174	-4.26294	0.00210094	0.0155123	-1.58413
ENSMUSG00000026980.15	protein_coding	Ly75	2	MGI:106662	OTTMUSG00000012816.1	-1.04294	2.67488	-4.26053	0.00210842	0.0155514	-1.15173
ENSMUSG00000075700.9	protein_coding	Selenot	2	MGI:1916477	OTTMUSG00000021242.1	-0.633487	7.61302	-4.25579	0.00212317	0.0156234	-1.68976
ENSMUSG00000095362.7	protein_coding	Gm14325	2	MGI:3702875	OTTMUSG00000016325.4	-1.51498	3.64156	-4.24815	0.00214723	0.0157478	-1.35363
ENSMUSG00000038244.14	protein_coding	Mical2	2	MGI:2444947	OTTMUSG00000069058.1	-0.86163	5.73727	-4.24364	0.00216153	0.0158305	-1.69762
ENSMUSG00000031352.10	protein_coding	Hccs	2	MGI:106911	OTTMUSG00000019596.2	-1.01672	4.87106	-4.23882	0.00217696	0.0159012	-1.62801
ENSMUSG00000060090.16	protein_coding	Rp2	1	MGI:1277953	overlapping_locus	-0.712667	4.86586	-4.23631	0.00218503	0.0159266	-1.63521
ENSMUSG00000074634.12	protein_coding	Tmem267	2	MGI:3648543	OTTMUSG00000042033.2	-1.38422	2.17657	-4.23427	0.00219163	0.015961	-1.12378
ENSMUSG00000048920.8	protein_coding	Fkrp	2	MGI:2447586	OTTMUSG00000058117.2	-0.633262	4.79869	-4.22747	0.00221375	0.0160947	-1.6436
ENSMUSG00000039704.7	protein_coding	Lmbrd2	2	MGI:2444173	OTTMUSG00000070267.2	-0.606924	5.23659	-4.22612	0.00221817	0.0161103	-1.70492
ENSMUSG00000030304.11	protein_coding	Ergic2	2	MGI:1914706	OTTMUSG00000023518.4	-0.662529	6.59649	-4.2203	0.00223733	0.0161867	-1.79041
ENSMUSG00000020150.13	protein_coding	Gamt	2	MGI:1098221	OTTMUSG00000000008.1	-1.26603	5.98002	-4.22	0.00223833	0.0161867	-1.77701
ENSMUSG00000024070.15	protein_coding	Prkd3	1	MGI:1922542	OTTMUSG00000031058.3	-0.638405	6.38764	-4.21912	0.00224124	0.0161945	-1.79246
ENSMUSG00000044528.5	protein_coding	Tram1l1	2	MGI:2443503	OTTMUSG00000052583.1	-1.53892	1.64479	-4.21735	0.00224709	0.0162138	-1.1324
ENSMUSG00000033685.13	protein_coding	Ucp2	2	MGI:109354	OTTMUSG00000022804.8	-0.608429	7.85751	-4.21561	0.00225288	0.0162138	-1.74853
ENSMUSG00000073514.4	protein_coding	Dok6	2	MGI:3639495	overlapping_locus	-2.20008	2.81723	-4.21217	0.00226436	0.0162796	-1.22874
ENSMUSG00000033799.10	protein_coding	Tasor2	2	MGI:2145274	OTTMUSG00000066301.1	-0.692084	5.56276	-4.20343	0.00229384	0.01642	-1.77421
ENSMUSG00000041977.18	protein_coding	Arhgef11	2	MGI:2441869	OTTMUSG00000031939.3	-0.953638	6.58976	-4.20275	0.00229618	0.01642	-1.81153
ENSMUSG00000031976.14	protein_coding	Urb2	2	MGI:2681124	ncRNA_host	-0.592626	4.37283	-4.20221	0.00229799	0.01642	-1.59275
ENSMUSG00000026617.16	protein_coding	Bpnt1	2	MGI:1338800	OTTMUSG00000021435.5	-0.785487	5.3625	-4.2013	0.0023011	0.01642	-1.75544
ENSMUSG00000020823.16	protein_coding	Sec14l1	2	MGI:1921386	ncRNA_host	-0.861452	6.48413	-4.19778	0.00231311	0.0164637	-1.82253
ENSMUSG00000031444.16	protein_coding	F10	2	MGI:103107	OTTMUSG00000020614.5	-3.20912	1.5858	-4.18912	0.00234298	0.0166264	-1.14641
ENSMUSG00000023025.16	protein_coding	Larp4	2	MGI:2443114	OTTMUSG00000071113.1	-0.672455	6.57444	-4.18644	0.00235232	0.0166438	-1.84279
ENSMUSG00000054793.8	protein_coding	Cadm4	2	MGI:2449088	OTTMUSG00000017136.2	-2.20582	4.29947	-4.18569	0.00235496	0.0166438	-1.53234
ENSMUSG00000060568.14	protein_coding	Fam78b	2	MGI:2443050	OTTMUSG00000033956.3	-1.14216	2.39333	-4.18434	0.00235968	0.0166453	-1.26831
ENSMUSG00000026239.14	protein_coding	Pde6d	1	MGI:1270843	OTTMUSG00000021876.4	-0.672558	4.9526	-4.18316	0.0023638	0.0166581	-1.73611
ENSMUSG00000025757.13	protein_coding	Hspa4l	2	MGI:107422	OTTMUSG00000023568.5	-1.03067	5.27774	-4.18315	0.00236384	0.0166581	-1.72653
ENSMUSG00000048410.17	protein_coding	Zfp407	2	MGI:2685179	overlapping_locus	-0.680551	4.02809	-4.17574	0.00238998	0.016809	-1.56465
ENSMUSG00000033502.15	protein_coding	Cdc14a	2	MGI:2442676	OTTMUSG00000029379.3	-0.679474	5.03526	-4.16885	0.00241456	0.0169381	-1.739
ENSMUSG00000041124.11	protein_coding	Msantd4	2	MGI:1925350	OTTMUSG00000061685.1	-0.602098	6.09094	-4.16788	0.00241801	0.0169415	-1.86419
ENSMUSG00000037568.12	protein_coding	Vash2	2	MGI:2444826	OTTMUSG00000051246.1	-0.767451	2.62946	-4.16779	0.00241835	0.0169415	-1.33451
ENSMUSG00000037949.8	protein_coding	Ano10	2	MGI:2143103	ncRNA_host	-0.746268	5.45707	-4.16542	0.00242689	0.0169763	-1.82604
ENSMUSG00000030263.13	protein_coding	Lrmp	2	MGI:108424	OTTMUSG00000024094.9	-1.8752	2.74676	-4.16443	0.00243046	0.016991	-1.3328
ENSMUSG00000075604.5	protein_coding	Cyp11b1	2	MGI:88583	OTTMUSG00000045157.1	-4.0726	-0.356736	-4.16417	0.00243138	0.016991	-1.33776
ENSMUSG00000007476.18	protein_coding	Lrrc8a	2	MGI:2652847	overlapping_locus	-0.588416	5.13255	-4.15981	0.00244719	0.0170764	-1.80966
ENSMUSG00000069769.13	protein_coding	Msi2	1	MGI:1923876	overlapping_locus	-0.825675	8.03379	-4.15454	0.00246643	0.0171599	-1.82569
ENSMUSG00000037752.4	protein_coding	Xkr8	2	MGI:2685877	OTTMUSG00000009963.1	-0.6906	3.48586	-4.15429	0.00246735	0.0171599	-1.49225
ENSMUSG00000028849.17	protein_coding	Map7d1	2	MGI:2384297	OTTMUSG00000009353.2	-0.846177	6.43531	-4.15367	0.00246966	0.0171658	-1.89114
ENSMUSG00000025351.14	protein_coding	Cd63	2	MGI:99529	OTTMUSG00000065158.1	-0.890898	8.20422	-4.15027	0.00248215	0.0172168	-1.80501
ENSMUSG00000035378.17	protein_coding	Shq1	2	MGI:1919421	OTTMUSG00000023548.4	-0.684887	3.43027	-4.14976	0.00248404	0.0172168	-1.4633
ENSMUSG00000023809.10	protein_coding	Rps6ka2	2	MGI:1342290	OTTMUSG00000072019.1	-1.87487	6.93395	-4.14901	0.00248681	0.0172214	-1.86503
ENSMUSG00000029073.9	protein_coding	Cptp	2	MGI:1933107	OTTMUSG00000010888.2	-0.930245	4.26938	-4.14887	0.00248735	0.0172214	-1.67264
ENSMUSG00000048217.11	protein_coding	Nags	2	MGI:2387600	OTTMUSG00000002350.1	-2.61662	0.611122	-4.14716	0.00249369	0.0172485	-1.25163
ENSMUSG00000002831.14	protein_coding	Plin4	2	MGI:1929709	OTTMUSG00000046184.2	-4.60996	8.45292	-4.14453	0.00250346	0.0172964	-1.7446
ENSMUSG00000042284.10	protein_coding	Itga1	2	MGI:96599	overlapping_locus	-0.977064	5.88514	-4.14401	0.00250539	0.0172964	-1.89467
ENSMUSG00000039115.13	protein_coding	Itga9	2	MGI:104756	OTTMUSG00000033312.2	-1.10767	7.46965	-4.14227	0.00251189	0.0173323	-1.85684
ENSMUSG00000017291.13	protein_coding	Taok1	2	MGI:1914490	OTTMUSG00000008181.1	-0.644452	7.25016	-4.13923	0.00252329	0.0173857	-1.89368
ENSMUSG00000019810.15	protein_coding	Fuca2	2	MGI:1914098	OTTMUSG00000026398.4	-1.51707	4.7798	-4.13317	0.00254617	0.0174756	-1.71019
ENSMUSG00000034333.15	protein_coding	Zbed4	2	MGI:2682302	OTTMUSG00000017462.1	-0.847738	5.24246	-4.13108	0.00255413	0.0175218	-1.86379
ENSMUSG00000045005.9	protein_coding	Fzd5	2	MGI:108571	OTTMUSG00000047622.1	-0.735308	4.05378	-4.12659	0.00257128	0.017614	-1.64996
ENSMUSG00000050860.6	protein_coding	Phospho1	2	MGI:2447348	overlapping_locus	-1.29999	2.22704	-4.12476	0.00257829	0.017645	-1.34673
ENSMUSG00000059713.12	protein_coding	Rcan3	2	MGI:1858220	ncRNA_host	-1.08249	4.80746	-4.12353	0.00258305	0.017654	-1.77589
ENSMUSG00000040997.14	protein_coding	Abhd4	2	MGI:1915938	OTTMUSG00000053873.2	-1.11726	8.28298	-4.12345	0.00258333	0.017654	-1.83591
ENSMUSG00000028228.5	protein_coding	Cpne3	2	MGI:1917818	OTTMUSG00000004615.3	-0.586658	6.25051	-4.12153	0.00259076	0.0176766	-1.94255
ENSMUSG00000030397.11	protein_coding	Mark4	2	MGI:1920955	OTTMUSG00000059238.5	-0.725232	6.19841	-4.12121	0.002592	0.0176766	-1.94353
ENSMUSG00000074643.12	protein_coding	Cpne1	2	MGI:2386621	overlapping_locus	-0.636267	5.94777	-4.12099	0.00259285	0.0176766	-1.93897
ENSMUSG00000025531.14	protein_coding	Chm	1	MGI:892979	ncRNA_host	-0.791056	4.7103	-4.11657	0.00261002	0.01775	-1.77944
ENSMUSG00000037260.8	protein_coding	Hgsnat	2	MGI:1196297	OTTMUSG00000060876.1	-0.696964	6.14512	-4.11534	0.00261482	0.01775	-1.95281
ENSMUSG00000047044.7	protein_coding	D030056L22Rik	2	MGI:3583960	OTTMUSG00000073885.1	-1.13116	5.44912	-4.1124	0.00262629	0.0178188	-1.89603
ENSMUSG00000002289.16	protein_coding	Angptl4	2	MGI:1888999	OTTMUSG00000037206.2	-0.964591	6.38178	-4.1121	0.00262748	0.0178188	-1.95378
ENSMUSG00000042208.15	protein_coding	0610010F05Rik	2	MGI:1918925	ncRNA_host	-0.672314	4.89209	-4.11134	0.00263048	0.0178306	-1.82828
ENSMUSG00000044147.8	protein_coding	Arf6	2	MGI:99435	OTTMUSG00000065763.1	-0.846631	5.46394	-4.10888	0.00264016	0.0178471	-1.90271
ENSMUSG00000024507.6	protein_coding	Hsd17b4	2	MGI:105089	overlapping_locus	-0.713977	6.79829	-4.10853	0.00264152	0.0178471	-1.9587
ENSMUSG00000035877.17	protein_coding	Zhx3	2	MGI:2444772	overlapping_locus	-0.913125	5.9503	-4.10849	0.00264169	0.0178471	-1.95082
ENSMUSG00000041671.13	protein_coding	Pyroxd1	2	MGI:2676395	OTTMUSG00000022477.2	-0.606158	4.43648	-4.10343	0.00266172	0.0179426	-1.76345
ENSMUSG00000020954.16	protein_coding	Strn3	2	MGI:2151064	OTTMUSG00000065434.1	-0.592774	6.03838	-4.10098	0.00267151	0.0179534	-1.96487
ENSMUSG00000030256.11	protein_coding	Bhlhe41	1	MGI:1930704	OTTMUSG00000025458.2	-1.11124	4.16958	-4.10071	0.00267257	0.0179534	-1.65379
ENSMUSG00000000804.14	protein_coding	Usp32	1	MGI:2144475	overlapping_locus	-0.67037	6.07611	-4.09542	0.00269379	0.0180363	-1.98034
ENSMUSG00000049299.14	protein_coding	Trappc1	2	MGI:1098727	OTTMUSG00000005974.1	-0.731325	5.52183	-4.08551	0.00273406	0.0182475	-1.96367
ENSMUSG00000001323.17	protein_coding	Srr	2	MGI:1351636	OTTMUSG00000006189.2	-1.27239	5.51629	-4.0854	0.00273449	0.0182475	-1.9277
ENSMUSG00000026781.17	protein_coding	Acbd5	2	MGI:1921409	OTTMUSG00000011559.11	-0.89747	6.57212	-4.08319	0.00274358	0.0182782	-1.99912
ENSMUSG00000025375.15	protein_coding	Aatk	2	MGI:1197518	ncRNA_host	-2.77232	3.74696	-4.08282	0.00274509	0.0182782	-1.54529
ENSMUSG00000054612.4	protein_coding	Mgmt	2	MGI:96977	OTTMUSG00000060300.1	-0.925489	3.85024	-4.08184	0.00274911	0.0182782	-1.68728
ENSMUSG00000031502.11	protein_coding	Col4a1	2	MGI:88454	OTTMUSG00000021316.3	-1.20652	9.25747	-4.07733	0.00276775	0.0183485	-1.83879
ENSMUSG00000027457.15	protein_coding	Snph	2	MGI:2139270	OTTMUSG00000014818.6	-1.33022	2.93435	-4.07494	0.00277769	0.0183818	-1.45115
ENSMUSG00000020467.15	protein_coding	Efemp1	2	MGI:1339998	OTTMUSG00000005315.1	-0.85713	6.03689	-4.07206	0.0027897	0.01841	-2.01426
ENSMUSG00000058587.9	protein_coding	Tmod3	2	MGI:1355315	OTTMUSG00000062847.4	-0.96361	6.39242	-4.07091	0.00279449	0.018433	-2.0183
ENSMUSG00000001569.10	protein_coding	Nom1	2	MGI:1861749	OTTMUSG00000026730.3	-0.64691	5.60967	-4.06863	0.00280407	0.0184876	-1.99726
ENSMUSG00000030314.16	protein_coding	Atg7	1	MGI:1921494	OTTMUSG00000043567.7	-0.610664	4.44767	-4.06554	0.00281712	0.0185564	-1.83021
ENSMUSG00000052392.5	protein_coding	Acot4	2	MGI:2159621	overlapping_locus	-2.07967	0.790907	-4.06439	0.00282194	0.0185763	-1.31836
ENSMUSG00000060044.8	protein_coding	Tmem26	2	MGI:2143537	OTTMUSG00000064465.1	-2.69816	2.41436	-4.06244	0.00283021	0.0185763	-1.36086
ENSMUSG00000114073.1	protein_coding	Gm30302	2	MGI:5589461	OTTMUSG00000067238.1	-4.15499	-1.29853	-4.0624	0.0028304	0.0185763	-1.67545
ENSMUSG00000052212.6	protein_coding	Cd177	2	MGI:1916141	OTTMUSG00000058235.1	-2.04455	2.02137	-4.06148	0.00283431	0.0185763	-1.33234
ENSMUSG00000036192.15	protein_coding	Rorb	2	MGI:1343464	OTTMUSG00000023329.5	-3.48291	-0.681945	-4.06124	0.00283534	0.0185763	-1.61447
ENSMUSG00000031750.15	protein_coding	Il34	2	MGI:1923777	OTTMUSG00000027476.3	-1.45521	3.28213	-4.06118	0.0028356	0.0185763	-1.55513
ENSMUSG00000046182.8	protein_coding	Gsg1l	2	MGI:2685483	OTTMUSG00000058205.1	-1.58463	5.31282	-4.06015	0.00283995	0.0185864	-1.98857
ENSMUSG00000026482.13	protein_coding	Rgl1	2	MGI:107484	overlapping_locus	-0.988904	5.60408	-4.05677	0.00285441	0.0186467	-2.0148
ENSMUSG00000049521.2	protein_coding	Cdc42ep1	2	MGI:1929763	OTTMUSG00000070751.1	-0.808022	5.67123	-4.05085	0.00287987	0.0187614	-2.02865
ENSMUSG00000021699.17	protein_coding	Pde4d	1	MGI:99555	ncRNA_host	-1.33372	2.33962	-4.04771	0.00289349	0.018807	-1.43253
ENSMUSG00000032113.16	protein_coding	Chek1	1	MGI:1202065	OTTMUSG00000037031.8	-2.82875	4.47123	-4.0465	0.00289878	0.018807	-1.70316
ENSMUSG00000017144.8	protein_coding	Rnd3	2	MGI:1921444	OTTMUSG00000012429.2	-0.69887	5.07421	-4.04481	0.00290614	0.0188305	-1.96436
ENSMUSG00000031227.8	protein_coding	Magee1	2	MGI:2148149	OTTMUSG00000018098.1	-0.870469	3.48293	-4.04289	0.00291456	0.0188664	-1.62779
ENSMUSG00000045672.15	protein_coding	Col27a1	2	MGI:2672118	ncRNA_host	-0.822004	6.25822	-4.03835	0.00293451	0.0189525	-2.06786
ENSMUSG00000068335.6	protein_coding	Dok1	2	MGI:893587	OTTMUSG00000023337.2	-1.93195	4.67761	-4.03525	0.0029482	0.0190054	-1.87733
ENSMUSG00000004270.13	protein_coding	Lpcat3	2	MGI:1315211	overlapping_locus	-0.935081	6.80379	-4.0351	0.00294887	0.0190054	-2.06829
ENSMUSG00000044393.15	protein_coding	Dsg2	2	MGI:1196466	OTTMUSG00000030073.1	-1.27191	3.87068	-4.0324	0.00296087	0.0190621	-1.61768
ENSMUSG00000040563.13	protein_coding	Plppr2	2	MGI:2384575	OTTMUSG00000047453.2	-0.673374	4.50954	-4.03159	0.0029645	0.0190768	-1.92755
ENSMUSG00000055302.5	protein_coding	Mrfap1	2	MGI:1914818	overlapping_locus	-0.833377	9.0099	-4.03061	0.00296887	0.0190791	-1.9376
ENSMUSG00000026167.14	protein_coding	Wnt10a	2	MGI:108071	OTTMUSG00000020879.2	-5.29625	0.214458	-4.02904	0.0029759	0.019107	-1.58373
ENSMUSG00000059149.17	protein_coding	Mfsd4a	1	MGI:2442786	OTTMUSG00000024990.5	-2.87731	3.34359	-4.02664	0.00298668	0.0191503	-1.58996
ENSMUSG00000027870.8	protein_coding	Hao2	2	MGI:96012	OTTMUSG00000006827.3	-1.10369	6.7629	-4.02548	0.00299189	0.0191566	-2.07632
ENSMUSG00000016257.15	protein_coding	Prelid3b	2	MGI:1913640	OTTMUSG00000016514.5	-0.84939	5.84501	-4.02113	0.00301156	0.0192404	-2.08348
ENSMUSG00000039347.7	protein_coding	Atp6v0e2	2	MGI:1923502	OTTMUSG00000057232.1	-2.15474	7.46103	-4.0204	0.00301483	0.0192527	-2.04129
ENSMUSG00000039987.15	protein_coding	Phtf2	2	MGI:1916020	overlapping_locus	-0.858073	4.40456	-4.01893	0.00302151	0.0192867	-1.8521
ENSMUSG00000039318.12	protein_coding	Rab3gap2	2	MGI:1916043	ncRNA_host	-0.611577	5.71932	-4.01817	0.003025	0.0192917	-2.07911
ENSMUSG00000052727.6	protein_coding	Map1b	2	MGI:1306778	OTTMUSG00000067850.2	-1.04075	7.83654	-4.01618	0.00303406	0.0193272	-2.05406
ENSMUSG00000038214.15	protein_coding	Bend3	2	MGI:2677212	OTTMUSG00000063477.2	-0.62259	4.0722	-4.01169	0.00305465	0.0194021	-1.80646
ENSMUSG00000034714.9	protein_coding	Ttyh2	2	MGI:2157091	OTTMUSG00000003427.1	-1.15593	6.64552	-4.007	0.00307635	0.0195159	-2.10745
ENSMUSG00000062054.7	protein_coding	Iah1	2	MGI:1914982	OTTMUSG00000066436.1	-0.954677	5.71268	-4.00694	0.00307662	0.0195159	-2.09232
ENSMUSG00000038970.7	protein_coding	Lmtk2	2	MGI:3036247	OTTMUSG00000042434.2	-0.845764	5.50506	-4.00613	0.00308039	0.0195287	-2.07915
ENSMUSG00000057531.14	protein_coding	Dtnbp1	2	MGI:2137586	OTTMUSG00000067562.1	-0.63071	5.16076	-4.00591	0.00308138	0.0195287	-2.06193
ENSMUSG00000022096.14	protein_coding	Hr	2	MGI:96223	OTTMUSG00000034183.1	-1.47971	2.17902	-3.98891	0.00316149	0.019854	-1.46889
ENSMUSG00000036155.13	protein_coding	Mgat5	2	MGI:894701	ncRNA_host	-0.764008	5.73929	-3.98541	0.00317823	0.0199075	-2.10463
ENSMUSG00000082229.1	protein_coding	Nap1l2	2	MGI:106654	overlapping_locus	-3.31284	3.07116	-3.98515	0.00317951	0.0199075	-1.56978
ENSMUSG00000026469.14	protein_coding	Xpr1	2	MGI:97932	OTTMUSG00000022503.4	-0.627986	6.09697	-3.98367	0.00318661	0.0199205	-2.15197
ENSMUSG00000061462.18	protein_coding	Obscn	1	MGI:2681862	OTTMUSG00000005776.16	-1.54849	1.08242	-3.97847	0.00321174	0.0200424	-1.43092
ENSMUSG00000036985.12	protein_coding	Zdhhc9	2	MGI:2444393	OTTMUSG00000017508.2	-0.789538	4.8576	-3.97786	0.0032147	0.0200521	-2.037
ENSMUSG00000016409.4	protein_coding	Nkap	2	MGI:1914300	OTTMUSG00000017125.3	-0.607596	4.92982	-3.97634	0.00322212	0.0200808	-2.05442
ENSMUSG00000040648.14	protein_coding	Ppip5k2	2	MGI:2142810	OTTMUSG00000021900.3	-0.629316	5.72895	-3.97423	0.0032324	0.0201272	-2.14695
ENSMUSG00000098950.7	protein_coding	Gm28036	2	MGI:5547772	overlapping_locus	-2.33462	1.60501	-3.97366	0.00323521	0.0201359	-1.44211
ENSMUSG00000037419.9	protein_coding	Endod1	2	MGI:1919196	OTTMUSG00000062539.1	-1.00256	5.96381	-3.97235	0.00324161	0.020158	-2.16525
ENSMUSG00000005362.14	protein_coding	Crbn	2	MGI:1913277	OTTMUSG00000023530.3	-0.617307	4.90006	-3.97096	0.00324845	0.0201834	-2.0396
ENSMUSG00000039244.10	protein_coding	E130309D02Rik	2	MGI:2442621	overlapping_locus	-0.777799	4.4001	-3.96971	0.00325459	0.0201834	-1.97195
ENSMUSG00000020170.4	protein_coding	Frs2	2	MGI:1100860	OTTMUSG00000064280.1	-0.648874	6.15758	-3.96473	0.00327923	0.0202942	-2.1863
ENSMUSG00000054469.14	protein_coding	Lclat1	2	MGI:2684937	ncRNA_host	-0.748177	5.83792	-3.96437	0.00328101	0.0202942	-2.16776
ENSMUSG00000040158.12	protein_coding	Tax1bp3	2	MGI:1923531	OTTMUSG00000006115.2	-0.601733	6.41788	-3.96416	0.00328205	0.0202942	-2.19245
ENSMUSG00000037815.7	protein_coding	Ctnna1	2	MGI:88274	OTTMUSG00000073117.1	-0.626699	8.59884	-3.96186	0.00329352	0.0203088	-2.07645
ENSMUSG00000044345.9	protein_coding	Marveld1	2	MGI:2147570	OTTMUSG00000036866.3	-0.633624	6.23022	-3.96141	0.00329575	0.0203088	-2.19497
ENSMUSG00000032418.15	protein_coding	Me1	2	MGI:97043	OTTMUSG00000045046.2	-1.30204	10.0682	-3.95418	0.00333201	0.0204021	-1.97613
ENSMUSG00000051022.7	protein_coding	Hs3st1	2	MGI:1201606	OTTMUSG00000029672.3	-1.00777	5.54195	-3.95393	0.0033333	0.0204021	-2.17036
ENSMUSG00000031596.15	protein_coding	Slc7a2	2	MGI:99828	OTTMUSG00000061152.1	-0.765558	5.2062	-3.95218	0.00334215	0.0204437	-2.13802
ENSMUSG00000040018.9	protein_coding	Cox15	2	MGI:1920112	OTTMUSG00000026393.2	-0.730463	5.26666	-3.94535	0.00337694	0.0205922	-2.1657
ENSMUSG00000035164.8	protein_coding	Zc3h12c	2	MGI:3026959	OTTMUSG00000063090.1	-0.743305	4.37765	-3.93978	0.00340557	0.0207159	-1.98625
ENSMUSG00000036218.16	protein_coding	Pdzrn4	2	MGI:3056996	OTTMUSG00000070861.1	-6.361	0.781236	-3.93886	0.00341034	0.0207271	-1.69752
ENSMUSG00000018171.9	protein_coding	Vmp1	2	MGI:1923159	ncRNA_host	-1.10755	6.98282	-3.93785	0.00341559	0.0207412	-2.20801
ENSMUSG00000008226.14	protein_coding	Scrn3	2	MGI:1921866	OTTMUSG00000013431.1	-0.733313	4.79849	-3.93695	0.00342025	0.0207457	-2.09309
ENSMUSG00000048988.8	protein_coding	Elfn1	2	MGI:2442479	OTTMUSG00000054804.1	-2.07671	0.534308	-3.93382	0.00343652	0.0207974	-1.49437
ENSMUSG00000020121.15	protein_coding	Srgap1	2	MGI:2152936	OTTMUSG00000032486.2	-1.13604	3.55966	-3.9304	0.00345439	0.0208347	-1.83217
ENSMUSG00000038975.14	protein_coding	Rabggtb	2	MGI:99537	ncRNA_host	-0.595164	5.96601	-3.92712	0.00347168	0.0209199	-2.24311
ENSMUSG00000063406.11	protein_coding	Tmed5	1	MGI:1921586	OTTMUSG00000028919.1	-0.905158	6.37551	-3.92539	0.00348079	0.0209318	-2.2488
ENSMUSG00000050079.10	protein_coding	Rspry1	2	MGI:1914860	OTTMUSG00000031333.2	-0.604022	5.12822	-3.92332	0.00349174	0.020958	-2.17384
ENSMUSG00000021285.15	protein_coding	Ppp1r13b	2	MGI:1336199	OTTMUSG00000066397.1	-0.81378	5.57764	-3.90919	0.0035676	0.0212562	-2.23762
ENSMUSG00000070691.10	protein_coding	Runx3	2	MGI:102672	OTTMUSG00000031877.1	-1.62451	0.914336	-3.90732	0.00357775	0.0213077	-1.54634
ENSMUSG00000028698.13	protein_coding	Pik3r3	2	MGI:109277	overlapping_locus	-0.671579	5.72636	-3.90644	0.00358252	0.0213119	-2.24736
ENSMUSG00000030315.15	protein_coding	Vgll4	2	MGI:2652840	OTTMUSG00000023607.3	-1.07724	5.44738	-3.90637	0.00358293	0.0213119	-2.22107
ENSMUSG00000023905.15	protein_coding	Tnfrsf12a	2	MGI:1351484	OTTMUSG00000072394.2	-2.9716	4.89457	-3.89895	0.00362363	0.0214374	-2.03834
ENSMUSG00000021147.17	protein_coding	Wdr37	1	MGI:1920393	OTTMUSG00000042174.7	-0.761519	5.40838	-3.89805	0.00362858	0.0214561	-2.23783
ENSMUSG00000032392.11	protein_coding	Parp16	2	MGI:2446133	OTTMUSG00000062621.1	-0.885247	4.08987	-3.89649	0.0036372	0.021482	-2.02643
ENSMUSG00000059743.12	protein_coding	Fdps	2	MGI:104888	ncRNA_host	-1.75333	7.82787	-3.89321	0.00365542	0.0215538	-2.20602
ENSMUSG00000025764.14	protein_coding	Jade1	2	MGI:1925835	OTTMUSG00000051244.3	-0.890801	6.05001	-3.89177	0.00366348	0.0215896	-2.29392
ENSMUSG00000070871.10	protein_coding	Ccnyl1	2	MGI:2138614	OTTMUSG00000021538.2	-0.969383	4.71114	-3.88854	0.00368156	0.0216506	-2.16781
ENSMUSG00000030587.5	protein_coding	2200002D01Rik	2	MGI:1919525	OTTMUSG00000025024.2	-1.65227	2.07678	-3.88614	0.00369505	0.0217065	-1.60607
ENSMUSG00000031479.9	protein_coding	Vps36	2	MGI:1917410	OTTMUSG00000027110.3	-0.71764	5.84859	-3.88383	0.00370807	0.021765	-2.30563
ENSMUSG00000059173.19	protein_coding	Pde1a	2	MGI:1201792	OTTMUSG00000013315.7	-1.0371	4.97532	-3.88227	0.0037169	0.0217899	-2.22434
ENSMUSG00000020956.14	protein_coding	Dtd2	2	MGI:1923485	OTTMUSG00000027701.1	-1.08669	4.75117	-3.88066	0.00372606	0.0218256	-2.18022
ENSMUSG00000038463.8	protein_coding	Olfml2b	2	MGI:2443310	OTTMUSG00000026879.1	-2.06334	4.20127	-3.87906	0.00373516	0.0218519	-2.02896
ENSMUSG00000030214.7	protein_coding	Plbd1	2	MGI:1914107	OTTMUSG00000024332.2	-2.11848	5.44472	-3.86955	0.00378976	0.0220534	-2.24293
ENSMUSG00000024620.11	protein_coding	Pdgfrb	2	MGI:97531	OTTMUSG00000014920.2	-0.710073	6.54951	-3.86862	0.00379512	0.0220756	-2.34164
ENSMUSG00000052957.8	protein_coding	Gas1	2	MGI:95655	OTTMUSG00000033412.2	-0.709021	6.23179	-3.86555	0.00381293	0.0221277	-2.34433
ENSMUSG00000028517.8	protein_coding	Plpp3	2	MGI:1915166	OTTMUSG00000008128.1	-1.04007	6.61885	-3.86547	0.0038134	0.0221277	-2.34049
ENSMUSG00000071042.12	protein_coding	Rasgrp3	2	MGI:3028579	OTTMUSG00000072964.3	-1.04725	4.56789	-3.86428	0.00382035	0.0221589	-2.192
ENSMUSG00000024883.8	protein_coding	Rin1	2	MGI:2385695	OTTMUSG00000068339.3	-2.02613	2.93506	-3.86119	0.00383845	0.0222277	-1.77916
ENSMUSG00000053253.16	protein_coding	Ndfip2	2	MGI:1923523	OTTMUSG00000032794.3	-0.663198	5.22021	-3.85382	0.0038819	0.0223973	-2.27867
ENSMUSG00000029059.9	protein_coding	Prxl2b	1	MGI:1913719	OTTMUSG00000010466.3	-1.96586	5.26387	-3.84894	0.00391097	0.0224739	-2.26319
ENSMUSG00000090066.2	protein_coding	1110002E22Rik	2	MGI:1915066	OTTMUSG00000035102.2	-6.81063	3.36176	-3.84665	0.0039247	0.0225277	-1.61016
ENSMUSG00000021214.14	protein_coding	Akr1c18	2	MGI:2145420	OTTMUSG00000027950.2	-6.48962	7.01924	-3.84553	0.00393142	0.0225549	-2.10887
ENSMUSG00000043998.10	protein_coding	Mgat2	2	MGI:2384966	OTTMUSG00000023816.1	-0.588834	6.30143	-3.84518	0.00393356	0.0225581	-2.38044
ENSMUSG00000025240.10	protein_coding	Sacm1l	2	MGI:1933169	OTTMUSG00000062851.2	-0.652769	6.56929	-3.84146	0.00395599	0.0226411	-2.38624
ENSMUSG00000022265.7	protein_coding	Ank	2	MGI:3045421	ncRNA_host	-1.39089	4.9899	-3.83976	0.00396631	0.0226819	-2.22663
ENSMUSG00000090093.8	protein_coding	Gm14399	2	MGI:3650082	OTTMUSG00000016567.3	-1.98523	2.2819	-3.83453	0.00399822	0.0228266	-1.70836
ENSMUSG00000074210.3	protein_coding	E130208F15Rik	3	MGI:3767226		-1.5912	-0.00952149	-3.83277	0.00400897	0.0228616	-1.64871
ENSMUSG00000027961.7	protein_coding	Lrrc39	2	MGI:1924557	OTTMUSG00000022732.1	-1.67069	1.26183	-3.82647	0.00404783	0.0230186	-1.65958
ENSMUSG00000028525.16	protein_coding	Pde4b	2	MGI:99557	OTTMUSG00000008053.4	-1.05201	3.42525	-3.82463	0.0040593	0.0230654	-1.96124
ENSMUSG00000058454.15	protein_coding	Dhcr7	2	MGI:1298378	OTTMUSG00000025933.7	-2.2914	6.88386	-3.82014	0.00408731	0.0231598	-2.36035
ENSMUSG00000019087.13	protein_coding	Atp6ap1	2	MGI:109629	OTTMUSG00000017676.6	-0.599943	7.60125	-3.81631	0.0041114	0.0232454	-2.37367
ENSMUSG00000020572.8	protein_coding	Nampt	2	MGI:1929865	OTTMUSG00000065234.1	-0.887163	6.26869	-3.81592	0.00411385	0.0232454	-2.42146
ENSMUSG00000049420.9	protein_coding	Tmem200a	2	MGI:1924470	OTTMUSG00000064458.1	-1.69963	1.8975	-3.81106	0.00414464	0.0233729	-1.68659
ENSMUSG00000031333.7	protein_coding	Abcb7	2	MGI:109533	overlapping_locus	-0.793116	5.31788	-3.80914	0.00415685	0.0234325	-2.37588
ENSMUSG00000041774.16	protein_coding	Ydjc	2	MGI:1916351	OTTMUSG00000024793.4	-1.84529	3.08766	-3.80739	0.00416805	0.0234678	-1.89174
ENSMUSG00000022335.17	protein_coding	Zfat	2	MGI:2681865	OTTMUSG00000033790.4	-0.85847	3.10605	-3.79772	0.0042304	0.0236457	-1.95228
ENSMUSG00000028572.13	protein_coding	Hook1	2	MGI:1925213	OTTMUSG00000008119.3	-0.950923	4.23515	-3.79576	0.00424315	0.0236894	-2.08965
ENSMUSG00000022419.16	protein_coding	Deptor	2	MGI:2146322	OTTMUSG00000024429.2	-0.904922	6.10389	-3.79562	0.00424405	0.0236894	-2.45006
ENSMUSG00000035093.16	protein_coding	Secisbp2l	2	MGI:1917604	OTTMUSG00000015342.1	-0.806713	6.37541	-3.78979	0.00428226	0.0238559	-2.46629
ENSMUSG00000057719.11	protein_coding	Sh3rf2	2	MGI:2444628	OTTMUSG00000028094.2	-2.25671	-0.357763	-3.78562	0.0043098	0.0239531	-1.82602
ENSMUSG00000051375.15	protein_coding	Pcdh1	1	MGI:104692	OTTMUSG00000033463.6	-0.877313	4.0692	-3.77846	0.00435752	0.0241428	-2.18988
ENSMUSG00000073436.11	protein_coding	Eme2	2	MGI:1919889	overlapping_locus	-0.734749	5.11298	-3.77763	0.00436313	0.024146	-2.41383
ENSMUSG00000034640.9	protein_coding	Tiparp	2	MGI:2159210	OTTMUSG00000022169.3	-0.703269	6.25073	-3.77434	0.00438523	0.0241833	-2.489
ENSMUSG00000066975.12	protein_coding	Cryba4	2	MGI:102716	OTTMUSG00000021278.1	-3.93206	1.95081	-3.77405	0.00438719	0.0241836	-1.72563
ENSMUSG00000042377.8	protein_coding	Fam83g	2	MGI:1916890	OTTMUSG00000005842.3	-1.02137	3.77616	-3.77104	0.00440761	0.0242644	-2.11467
ENSMUSG00000028696.12	protein_coding	Ipp	2	MGI:96581	OTTMUSG00000009405.1	-0.939887	3.23707	-3.77066	0.00441016	0.0242644	-2.00465
ENSMUSG00000037652.15	protein_coding	Phc3	2	MGI:2181434	OTTMUSG00000023470.6	-0.589318	6.36817	-3.76924	0.00441979	0.0242905	-2.50068
ENSMUSG00000053799.8	protein_coding	Exoc6	2	MGI:1351611	OTTMUSG00000074097.3	-0.722252	4.2383	-3.76921	0.00442003	0.0242905	-2.22194
ENSMUSG00000031799.10	protein_coding	Tpm4	2	MGI:2449202	OTTMUSG00000022549.4	-0.959172	8.56519	-3.76827	0.00442642	0.0242975	-2.37842
ENSMUSG00000021670.14	protein_coding	Hmgcr	1	MGI:96159	OTTMUSG00000035511.2	-1.95033	7.38597	-3.7673	0.00443303	0.0243244	-2.42987
ENSMUSG00000036745.15	protein_coding	Ttll7	2	MGI:1918142	OTTMUSG00000022681.5	-0.943778	3.55369	-3.76602	0.00444179	0.0243443	-2.07403
ENSMUSG00000022246.14	protein_coding	Rai14	2	MGI:1922896	OTTMUSG00000070281.1	-0.933275	7.05413	-3.7629	0.00446316	0.0244026	-2.4873
ENSMUSG00000033107.6	protein_coding	Rnf125	2	MGI:1914914	OTTMUSG00000072940.1	-2.25311	0.721421	-3.76272	0.00446443	0.0244026	-1.72127
ENSMUSG00000042699.11	protein_coding	Dhx9	2	MGI:108177	OTTMUSG00000049714.2	-0.601532	7.38935	-3.75989	0.00448397	0.0244249	-2.48304
ENSMUSG00000029153.11	protein_coding	Ociad2	2	MGI:1916377	OTTMUSG00000026763.7	-0.991088	2.3993	-3.75592	0.00451148	0.0245401	-1.83268
ENSMUSG00000026307.12	protein_coding	Scly	2	MGI:1355310	OTTMUSG00000022404.3	-0.784626	3.04118	-3.75555	0.00451403	0.0245401	-1.99821
ENSMUSG00000032289.15	protein_coding	Thsd4	1	MGI:2672033	ncRNA_host	-0.674809	4.13845	-3.75501	0.00451783	0.0245436	-2.20691
ENSMUSG00000026203.16	protein_coding	Dnajb2	2	MGI:1928739	OTTMUSG00000048595.2	-0.659529	5.72664	-3.75422	0.0045233	0.0245452	-2.49472
ENSMUSG00000037679.9	protein_coding	Inf2	2	MGI:1917685	OTTMUSG00000066008.1	-0.883383	6.09329	-3.75331	0.00452963	0.0245611	-2.5211
ENSMUSG00000023186.14	protein_coding	Vwa5a	2	MGI:1915026	OTTMUSG00000027411.3	-0.875989	6.38728	-3.75184	0.00453991	0.0245884	-2.5253
ENSMUSG00000020473.13	protein_coding	Aebp1	2	MGI:1197012	OTTMUSG00000005099.1	-1.40524	9.34319	-3.7501	0.00455217	0.0246361	-2.35565
ENSMUSG00000024827.10	protein_coding	Gldc	2	MGI:1341155	OTTMUSG00000074063.1	-5.27819	-0.602391	-3.7466	0.00457676	0.0247202	-1.9388
ENSMUSG00000021113.5	protein_coding	Snapc1	2	MGI:1922877	overlapping_locus	-0.632566	5.14262	-3.74563	0.00458365	0.0247312	-2.45168
ENSMUSG00000060639.5	protein_coding	H4c9	2	MGI:2448432	OTTMUSG00000000471.1	-2.05837	2.33776	-3.74335	0.00459982	0.0247809	-1.83415
ENSMUSG00000035722.15	protein_coding	Abca7	2	MGI:1351646	OTTMUSG00000032606.1	-1.06125	5.53641	-3.73576	0.00465404	0.0249499	-2.51359
ENSMUSG00000058396.7	protein_coding	Gpr182	2	MGI:109545	OTTMUSG00000027657.1	-0.902901	3.3082	-3.73552	0.00465575	0.0249499	-2.13208
ENSMUSG00000025738.8	protein_coding	Fbxl16	2	MGI:2448488	OTTMUSG00000073257.2	-2.55116	2.93407	-3.73401	0.0046666	0.0249892	-2.0088
ENSMUSG00000026490.18	protein_coding	Cdc42bpa	1	MGI:2441841	OTTMUSG00000021765.8	-0.620107	6.5504	-3.72897	0.0047031	0.0251006	-2.56654
ENSMUSG00000050345.9	protein_coding	4930486L24Rik	2	MGI:1922258	overlapping_locus	-6.66842	1.78084	-3.72894	0.00470328	0.0251006	-1.86208
ENSMUSG00000033102.15	protein_coding	Cdc14b	2	MGI:2441808	overlapping_locus	-0.645674	4.66011	-3.7266	0.00472034	0.0251445	-2.37551
ENSMUSG00000028691.12	protein_coding	Prdx1	2	MGI:99523	OTTMUSG00000009533.5	-0.740944	9.66393	-3.71934	0.00477358	0.025305	-2.38336
ENSMUSG00000026315.13	protein_coding	Serpinb8	2	MGI:894657	OTTMUSG00000020994.2	-2.00674	2.56208	-3.71385	0.00481428	0.0254521	-1.88853
ENSMUSG00000025510.14	protein_coding	Cd151	2	MGI:1096360	OTTMUSG00000060219.1	-0.733976	7.96296	-3.71367	0.00481564	0.0254521	-2.50812
ENSMUSG00000002365.10	protein_coding	Snx9	2	MGI:1913866	OTTMUSG00000071920.1	-1.49902	6.83439	-3.70701	0.0048655	0.0256204	-2.57673
ENSMUSG00000058672.7	protein_coding	Tubb2a	2	MGI:107861	OTTMUSG00000067469.1	-0.895021	5.69467	-3.70635	0.0048705	0.0256278	-2.56027
ENSMUSG00000020099.8	protein_coding	Unc5b	2	MGI:894703	overlapping_locus	-0.716643	4.2158	-3.70541	0.00487757	0.025646	-2.3849
ENSMUSG00000031681.16	protein_coding	Smad1	1	MGI:109452	OTTMUSG00000021109.3	-1.5529	6.22569	-3.70187	0.00490443	0.0257397	-2.58711
ENSMUSG00000028247.2	protein_coding	Coq3	2	MGI:101813	OTTMUSG00000004763.1	-0.724811	4.6615	-3.69809	0.00493324	0.02584	-2.45019
ENSMUSG00000039217.13	protein_coding	Il18	2	MGI:107936	OTTMUSG00000063071.1	-0.739715	3.69597	-3.69715	0.00494042	0.0258503	-2.28346
ENSMUSG00000093445.7	protein_coding	Lrch4	2	MGI:1917193	overlapping_locus	-1.41694	3.45599	-3.69488	0.00495777	0.0259154	-2.09989
ENSMUSG00000081058.5	protein_coding	H3c15	2	MGI:2448357	OTTMUSG00000021934.3	-2.81023	1.78311	-3.69233	0.00497744	0.0259982	-1.83303
ENSMUSG00000068663.14	protein_coding	Clec16a	2	MGI:1921624	OTTMUSG00000023673.3	-0.674087	4.72715	-3.69149	0.0049839	0.0260223	-2.44951
ENSMUSG00000054499.9	protein_coding	Dedd2	2	MGI:1914629	ncRNA_host	-0.593802	4.50344	-3.6868	0.00502031	0.0261805	-2.42333
ENSMUSG00000092329.1	protein_coding	Galnt2l	2	MGI:5141853	ncRNA_host	-0.627288	5.93439	-3.68525	0.00503234	0.026208	-2.61663
ENSMUSG00000036452.18	protein_coding	Arhgap26	2	MGI:1918552	overlapping_locus	-0.735581	4.61251	-3.68484	0.00503556	0.026208	-2.42239
ENSMUSG00000021725.9	protein_coding	Parp8	2	MGI:1098713	OTTMUSG00000068060.2	-0.617656	5.2591	-3.68285	0.00505111	0.0262577	-2.58325
ENSMUSG00000023723.17	protein_coding	Mrps23	1	MGI:1928138	OTTMUSG00000001484.5	-0.716569	5.65522	-3.68162	0.00506078	0.0262791	-2.6117
ENSMUSG00000031703.8	protein_coding	Itfg1	2	MGI:106419	OTTMUSG00000061424.1	-0.669061	6.91739	-3.67663	0.00510009	0.026449	-2.64519
ENSMUSG00000031963.8	protein_coding	Bmper	2	MGI:1920480	OTTMUSG00000062429.1	-1.5019	3.13877	-3.67632	0.00510259	0.026449	-2.06944
ENSMUSG00000025262.8	protein_coding	Fam120c	2	MGI:2387687	ncRNA_host	-1.10798	3.24717	-3.67569	0.00510757	0.0264545	-2.11279
ENSMUSG00000052504.7	protein_coding	Epha3	2	MGI:99612	ncRNA_host	-0.977395	3.04448	-3.67533	0.00511038	0.0264594	-2.14707
ENSMUSG00000020777.16	protein_coding	Acox1	2	MGI:1330812	OTTMUSG00000003754.1	-0.671263	6.82013	-3.67374	0.00512299	0.0264936	-2.6513
ENSMUSG00000032323.13	protein_coding	Cyp11a1	2	MGI:88582	overlapping_locus	-1.51883	12.3964	-3.67152	0.00514066	0.0265486	-2.26931
ENSMUSG00000027238.17	protein_coding	Frmd5	2	MGI:2442557	overlapping_locus	-1.03414	6.81594	-3.67073	0.005147	0.0265524	-2.64036
ENSMUSG00000042644.9	protein_coding	Itpr3	2	MGI:96624	ncRNA_host	-0.77732	4.97126	-3.66753	0.00517267	0.0266462	-2.51642
ENSMUSG00000104063.1	protein_coding	Pcdhgb7	2	MGI:1935199	overlapping_locus	-1.61218	1.37935	-3.66271	0.00521155	0.0267831	-1.88762
ENSMUSG00000025432.11	protein_coding	Avil	2	MGI:1333798	OTTMUSG00000034112.3	-2.5242	0.0870004	-3.6626	0.00521243	0.0267831	-1.87868
ENSMUSG00000046230.11	protein_coding	Vps13a	2	MGI:2444304	OTTMUSG00000068256.7	-0.696878	5.33811	-3.65883	0.00524303	0.0268821	-2.59644
ENSMUSG00000015850.11	protein_coding	Adamtsl4	2	MGI:2389008	OTTMUSG00000027489.3	-1.23534	2.97389	-3.65148	0.00530324	0.0270795	-2.1911
ENSMUSG00000103793.1	protein_coding	Pcdhga6	2	MGI:1935218	overlapping_locus	-1.50931	1.83008	-3.64958	0.00531897	0.0271248	-1.94202
ENSMUSG00000034634.7	protein_coding	Ly6d	2	MGI:96881	OTTMUSG00000045140.1	-1.98063	-0.115962	-3.64623	0.00534679	0.0272179	-1.99611
ENSMUSG00000045165.6	protein_coding	AI467606	2	MGI:2141979	OTTMUSG00000058495.1	-0.993337	3.39428	-3.64513	0.0053559	0.0272337	-2.17486
ENSMUSG00000104346.1	protein_coding	Pcdhga3	2	MGI:1935215	ncRNA_host	-1.79823	1.07004	-3.64049	0.00539468	0.0273311	-1.89013
ENSMUSG00000026618.11	protein_coding	Iars2	2	MGI:1919586	OTTMUSG00000021852.1	-0.61154	6.95131	-3.63772	0.00541799	0.0274234	-2.70003
ENSMUSG00000102758.3	protein_coding	Naaladl2	2	MGI:2685867	OTTMUSG00000051138.3	-1.22773	2.91891	-3.63496	0.00544134	0.0275122	-2.09465
ENSMUSG00000032473.13	protein_coding	Cldn18	2	MGI:1929209	OTTMUSG00000028913.1	-8.28859	2.18244	-3.63183	0.00546791	0.0275975	-2.0098
ENSMUSG00000035629.19	protein_coding	Rubcn	2	MGI:1915160	OTTMUSG00000026856.9	-0.661894	5.5834	-3.6297	0.00548614	0.027656	-2.67854
ENSMUSG00000014932.15	protein_coding	Yes1	2	MGI:99147	OTTMUSG00000055350.5	-0.593205	5.76841	-3.62863	0.00549526	0.0276766	-2.70581
ENSMUSG00000048677.9	protein_coding	Tpcn2	2	MGI:2385297	OTTMUSG00000059892.1	-0.883503	4.65919	-3.62526	0.0055242	0.0277903	-2.58803
ENSMUSG00000058806.15	protein_coding	Col13a1	2	MGI:1277201	OTTMUSG00000021424.4	-1.4397	2.12405	-3.62509	0.00552563	0.0277903	-2.02215
ENSMUSG00000030022.14	protein_coding	Adamts9	2	MGI:1916320	OTTMUSG00000025821.3	-0.603544	5.61809	-3.6166	0.00559924	0.0280811	-2.72315
ENSMUSG00000052565.7	protein_coding	H1f3	2	MGI:107502	OTTMUSG00000000553.2	-2.05723	0.524159	-3.61617	0.00560303	0.0280848	-1.92257
ENSMUSG00000116673.1	protein_coding	A630089N07Rik	2	MGI:2444323	OTTMUSG00000072007.1	-1.18983	1.51282	-3.61535	0.00561017	0.0281062	-1.95619
ENSMUSG00000032590.14	protein_coding	Apeh	2	MGI:88041	OTTMUSG00000050818.4	-0.658464	6.16277	-3.61438	0.00561865	0.0281118	-2.74822
ENSMUSG00000029166.14	protein_coding	Mapre3	2	MGI:2140967	OTTMUSG00000022303.3	-0.59876	5.08181	-3.61413	0.00562091	0.0281118	-2.65509
ENSMUSG00000020607.7	protein_coding	Lratd1	2	MGI:2145011	OTTMUSG00000065907.1	-2.33749	4.52028	-3.61132	0.00564552	0.0281779	-2.3381
ENSMUSG00000029650.10	protein_coding	Slc46a3	2	MGI:1918956	OTTMUSG00000028765.3	-1.56266	3.7806	-3.61079	0.00565023	0.0281779	-2.34567
ENSMUSG00000056665.2	protein_coding	Them6	2	MGI:1925301	OTTMUSG00000045255.4	-0.856962	2.49397	-3.60844	0.00567098	0.0282417	-2.17121
ENSMUSG00000002603.15	protein_coding	Tgfb1	2	MGI:98725	OTTMUSG00000036027.2	-1.29017	5.30865	-3.60778	0.00567685	0.0282611	-2.71117
ENSMUSG00000019988.7	protein_coding	Nedd1	2	MGI:97293	ncRNA_host	-0.586504	4.82258	-3.60489	0.00570245	0.0283489	-2.60841
ENSMUSG00000026276.20	protein_coding	Septin2	2	MGI:97298	OTTMUSG00000021857.9	-0.712164	5.32088	-3.59703	0.00577286	0.028599	-2.7142
ENSMUSG00000089901.1	protein_coding	Gm8113	2	MGI:3648791	OTTMUSG00000034656.1	-0.946404	5.42879	-3.59053	0.0058318	0.0287608	-2.70839
ENSMUSG00000006575.14	protein_coding	Rundc3a	2	MGI:1858752	OTTMUSG00000002785.3	-1.25478	2.0498	-3.58853	0.00585002	0.0288406	-2.07141
ENSMUSG00000021279.5	protein_coding	Cdc42bpb	2	MGI:2136459	OTTMUSG00000066354.1	-0.684483	6.9548	-3.58795	0.00585537	0.028857	-2.78354
ENSMUSG00000041482.17	protein_coding	Piezo2	1	MGI:1918781	OTTMUSG00000028308.7	-1.56888	4.98571	-3.58741	0.00586033	0.0288615	-2.70606
ENSMUSG00000051147.10	protein_coding	Nat2	2	MGI:109201	OTTMUSG00000061938.2	-0.807315	2.79861	-3.58632	0.00587029	0.0289005	-2.2151
ENSMUSG00000029047.13	protein_coding	Pex10	2	MGI:2684988	OTTMUSG00000010596.1	-1.83042	4.28172	-3.58514	0.00588116	0.028944	-2.52597
ENSMUSG00000002489.16	protein_coding	Tiam1	1	MGI:103306	OTTMUSG00000024287.6	-0.940459	4.28459	-3.58114	0.00591798	0.029085	-2.45091
ENSMUSG00000012609.19	protein_coding	Ttll5	1	MGI:2443657	OTTMUSG00000022958.7	-0.968143	4.59111	-3.5781	0.00594621	0.0292035	-2.58668
ENSMUSG00000102742.1	protein_coding	Pcdhga11	2	MGI:1935228	overlapping_locus	-1.22753	1.57058	-3.57736	0.00595309	0.029223	-2.02374
ENSMUSG00000035900.18	protein_coding	Gramd4	2	MGI:2676308	OTTMUSG00000025710.1	-0.766411	5.17898	-3.57503	0.00597485	0.0293138	-2.70937
ENSMUSG00000040848.11	protein_coding	Sft2d2	2	MGI:1917362	OTTMUSG00000049874.1	-0.782619	6.76331	-3.5747	0.00597795	0.029319	-2.81178
ENSMUSG00000079184.10	protein_coding	Mphosph8	2	MGI:1922589	OTTMUSG00000017272.1	-0.751301	5.85984	-3.57325	0.00599154	0.0293523	-2.78326
ENSMUSG00000025019.17	protein_coding	Lcor	2	MGI:2443930	OTTMUSG00000074200.2	-0.991972	3.25159	-3.57111	0.00601158	0.0293826	-2.28926
ENSMUSG00000034218.16	protein_coding	Atm	2	MGI:107202	OTTMUSG00000031707.4	-0.694398	3.69121	-3.56535	0.00606603	0.0295793	-2.37891
ENSMUSG00000027712.13	protein_coding	Anxa5	2	MGI:106008	ncRNA_host	-0.678296	8.17353	-3.56347	0.00608387	0.0296037	-2.74678
ENSMUSG00000052040.10	protein_coding	Klf13	2	MGI:1354948	OTTMUSG00000044885.7	-0.6221	6.01094	-3.56258	0.00609238	0.0296249	-2.82912
ENSMUSG00000048647.9	protein_coding	Exd1	2	MGI:3045306	OTTMUSG00000015952.3	-1.35312	1.07647	-3.56157	0.00610203	0.0296616	-1.99584
ENSMUSG00000057522.15	protein_coding	Spop	2	MGI:1343085	OTTMUSG00000001659.2	-0.592492	7.09982	-3.55577	0.0061577	0.0298608	-2.83312
ENSMUSG00000026926.14	protein_coding	Pmpca	2	MGI:1918568	OTTMUSG00000012769.1	-0.842614	7.26185	-3.55445	0.00617048	0.0298923	-2.81521
ENSMUSG00000033053.4	protein_coding	1700028P14Rik	2	MGI:1914733	OTTMUSG00000073805.1	-4.63469	0.774028	-3.55273	0.00618716	0.0299367	-2.12158
ENSMUSG00000021139.17	protein_coding	Gm20498	2	MGI:5141963	overlapping_locus	-0.754155	2.62068	-3.55098	0.0062041	0.0299837	-2.25986
ENSMUSG00000057716.7	protein_coding	Tmem178b	2	MGI:3647581	overlapping_locus	-1.93723	2.89161	-3.54637	0.00624906	0.03016	-2.27582
ENSMUSG00000026285.7	protein_coding	Pdcd1	2	MGI:104879	OTTMUSG00000048696.1	-2.5216	2.1343	-3.54533	0.00625933	0.0301788	-2.14064
ENSMUSG00000030145.14	protein_coding	Zfp248	1	MGI:1919970	OTTMUSG00000034568.3	-0.61891	3.13019	-3.54084	0.00630357	0.0303166	-2.34881
ENSMUSG00000049624.14	protein_coding	Slc17a5	2	MGI:1924105	OTTMUSG00000030755.2	-0.727892	4.36754	-3.54056	0.00630627	0.0303166	-2.64608
ENSMUSG00000079494.2	protein_coding	Nat8f5	2	MGI:1916299	overlapping_locus	-2.17971	-0.400104	-3.53192	0.00639241	0.0305718	-2.06953
ENSMUSG00000061411.12	protein_coding	Nol4l	2	MGI:1918765	OTTMUSG00000016765.3	-2.2586	5.82892	-3.53064	0.0064052	0.0306022	-2.79924
ENSMUSG00000052026.8	protein_coding	Slc6a7	2	MGI:2147363	OTTMUSG00000073580.2	-4.48712	2.18455	-3.52952	0.00641651	0.0306253	-2.04449
ENSMUSG00000024331.11	protein_coding	Dsc2	2	MGI:103221	OTTMUSG00000026419.1	-3.1138	4.41312	-3.52277	0.00648487	0.0308502	-2.46722
ENSMUSG00000041729.15	protein_coding	Coro2b	2	MGI:2444283	OTTMUSG00000023697.4	-0.613701	3.09321	-3.52032	0.00650986	0.030936	-2.3478
ENSMUSG00000029478.16	protein_coding	Ncor2	2	MGI:1337080	OTTMUSG00000017150.6	-0.680512	7.56661	-3.51781	0.00653556	0.0309857	-2.85261
ENSMUSG00000032816.15	protein_coding	Igdcc4	2	MGI:1858497	OTTMUSG00000062619.1	-0.77974	5.53117	-3.51235	0.00659188	0.0311592	-2.86704
ENSMUSG00000048807.2	protein_coding	Slc35e4	2	MGI:2144150	OTTMUSG00000005040.2	-1.71015	3.93085	-3.51038	0.00661229	0.031219	-2.52165
ENSMUSG00000024082.5	protein_coding	Ndufaf7	2	MGI:1920944	OTTMUSG00000072617.1	-0.720127	4.89991	-3.50565	0.0066617	0.031385	-2.80308
ENSMUSG00000035834.11	protein_coding	Polr3g	2	MGI:1914736	OTTMUSG00000035047.2	-0.780863	4.04546	-3.50289	0.00669063	0.0314692	-2.62175
ENSMUSG00000004530.12	protein_coding	Coro1c	2	MGI:1345964	OTTMUSG00000036099.2	-0.828832	6.60764	-3.50093	0.00671129	0.0315455	-2.93019
ENSMUSG00000036295.5	protein_coding	Lrrn3	2	MGI:106036	OTTMUSG00000066664.1	-1.78819	2.20995	-3.50044	0.00671649	0.0315595	-2.18817
ENSMUSG00000024978.11	protein_coding	Gpam	2	MGI:109162	OTTMUSG00000033406.2	-0.761654	8.91027	-3.49738	0.0067489	0.03167	-2.78676
ENSMUSG00000025068.8	protein_coding	Gsto1	2	MGI:1342273	OTTMUSG00000028264.2	-0.965526	6.03971	-3.48824	0.00684667	0.0320442	-2.92414
ENSMUSG00000036299.5	protein_coding	BC031181	2	MGI:3039614	OTTMUSG00000073685.1	-0.597384	5.95998	-3.47891	0.00694811	0.0323699	-2.95826
ENSMUSG00000022442.16	protein_coding	Ttll1	2	MGI:2443047	OTTMUSG00000023450.4	-0.810303	3.47772	-3.4755	0.00698551	0.0324697	-2.52207
ENSMUSG00000031503.13	protein_coding	Col4a2	2	MGI:88455	OTTMUSG00000021317.3	-1.14739	8.46691	-3.47403	0.00700176	0.0325226	-2.85313
ENSMUSG00000068196.5	protein_coding	Col8a1	2	MGI:88463	OTTMUSG00000021291.2	-1.26856	2.47474	-3.47202	0.00702393	0.0325504	-2.33132
ENSMUSG00000035778.17	protein_coding	Ggta1	2	MGI:95704	overlapping_locus	-0.939804	4.7757	-3.47177	0.00702666	0.0325504	-2.78397
ENSMUSG00000060594.6	protein_coding	Layn	2	MGI:2685357	OTTMUSG00000063077.1	-1.18013	3.69815	-3.46756	0.00707349	0.032729	-2.58056
ENSMUSG00000016552.13	protein_coding	Foxred2	2	MGI:106315	OTTMUSG00000028122.1	-2.07277	3.72836	-3.46588	0.00709223	0.032773	-2.52273
ENSMUSG00000046027.17	protein_coding	Stard5	1	MGI:2156765	OTTMUSG00000027325.3	-1.04478	5.27034	-3.46568	0.00709453	0.032773	-2.91647
ENSMUSG00000004233.14	protein_coding	Wars2	2	MGI:1917810	OTTMUSG00000006862.4	-0.593886	3.75979	-3.46391	0.00711435	0.0328326	-2.60435
ENSMUSG00000029576.17	protein_coding	Radil	1	MGI:2443088	overlapping_locus	-1.51211	1.2149	-3.45857	0.00717451	0.0330052	-2.16571
ENSMUSG00000042790.16	protein_coding	Rnf214	2	MGI:2444451	ncRNA_host	-0.591148	4.6777	-3.45554	0.00720896	0.0330562	-2.82647
ENSMUSG00000030538.15	protein_coding	Cib1	2	MGI:1344418	OTTMUSG00000022916.3	-0.657176	4.89876	-3.45551	0.00720925	0.0330562	-2.87639
ENSMUSG00000027993.16	protein_coding	Trim2	1	MGI:1933163	OTTMUSG00000017469.7	-0.740226	6.11592	-3.44937	0.00727953	0.0333247	-3.00947
ENSMUSG00000028273.15	protein_coding	Pdlim5	2	MGI:1927489	OTTMUSG00000053833.4	-1.01436	6.17336	-3.44564	0.00732248	0.0334675	-3.01097
ENSMUSG00000026527.13	protein_coding	Rgs7	2	MGI:1346089	OTTMUSG00000050245.1	-3.06413	1.7887	-3.44462	0.00733426	0.033502	-2.18774
ENSMUSG00000063972.13	protein_coding	Nr6a1	2	MGI:1352459	overlapping_locus	-0.676097	3.83342	-3.443	0.00735309	0.0335642	-2.62769
ENSMUSG00000020262.15	protein_coding	Adarb1	2	MGI:891999	OTTMUSG00000020501.2	-2.15107	5.08986	-3.43939	0.00739513	0.0336707	-2.84031
ENSMUSG00000068551.12	protein_coding	Zfp467	2	MGI:1916160	OTTMUSG00000022129.5	-0.603138	5.82246	-3.43798	0.00741158	0.0337015	-3.02033
ENSMUSG00000028603.15	protein_coding	Scp2	2	MGI:98254	OTTMUSG00000009429.10	-0.599684	7.47656	-3.43714	0.00742143	0.0337336	-3.00562
ENSMUSG00000078862.10	protein_coding	Gm14326	2	MGI:3709298	OTTMUSG00000016327.4	-0.902322	3.20929	-3.43565	0.007439	0.0337649	-2.53613
ENSMUSG00000045733.7	protein_coding	Sprn	2	MGI:3582583	OTTMUSG00000029041.2	-1.97029	2.35492	-3.42609	0.00755227	0.0340582	-2.35106
ENSMUSG00000033985.17	protein_coding	Tesk2	2	MGI:2385204	ncRNA_host	-0.747496	3.15331	-3.41355	0.00770358	0.0344857	-2.56395
ENSMUSG00000116652.2	protein_coding	B830017H08Rik	2	MGI:3045365	OTTMUSG00000071358.2	-3.63029	-0.38154	-3.41323	0.0077075	0.0344857	-2.31984
ENSMUSG00000031958.16	protein_coding	Ldhd	2	MGI:106428	OTTMUSG00000038174.1	-1.10689	4.82603	-3.41233	0.0077185	0.0344894	-2.87984
ENSMUSG00000022270.16	protein_coding	Retreg1	2	MGI:1913520	ncRNA_host	-1.31789	4.22295	-3.40879	0.0077619	0.0346087	-2.71375
ENSMUSG00000073802.5	protein_coding	Cdkn2b	2	MGI:104737	OTTMUSG00000072160.1	-3.69905	3.46564	-3.40816	0.0077696	0.0346254	-2.48988
ENSMUSG00000073002.9	protein_coding	Vamp5	2	MGI:1858622	OTTMUSG00000057918.2	-0.710045	4.4367	-3.40789	0.00777295	0.0346254	-2.94847
ENSMUSG00000035109.14	protein_coding	Shc4	2	MGI:2655364	OTTMUSG00000015349.2	-1.3932	0.979407	-3.39524	0.0079303	0.0350847	-2.24544
ENSMUSG00000024940.11	protein_coding	Ltbp3	2	MGI:1101355	OTTMUSG00000074436.2	-0.694048	8.36808	-3.38817	0.00801967	0.035392	-3.01621
ENSMUSG00000048696.11	protein_coding	Mex3d	2	MGI:2681847	OTTMUSG00000019122.2	-0.67854	4.92725	-3.38382	0.00807524	0.0355305	-3.03099
ENSMUSG00000032462.14	protein_coding	Pik3cb	2	MGI:1922019	OTTMUSG00000021081.5	-0.772989	3.78668	-3.38367	0.00807716	0.0355305	-2.72585
ENSMUSG00000020273.13	protein_coding	Papolg	2	MGI:2442119	OTTMUSG00000005284.1	-0.644854	4.31278	-3.38046	0.00811837	0.0356507	-2.88105
ENSMUSG00000006517.5	protein_coding	Mvd	2	MGI:2179327	OTTMUSG00000061847.1	-1.81836	5.59108	-3.37382	0.00820444	0.035962	-3.09115
ENSMUSG00000026209.15	protein_coding	Dnpep	2	MGI:1278328	OTTMUSG00000048821.2	-0.84355	6.72389	-3.36927	0.00826394	0.036156	-3.14324
ENSMUSG00000020464.15	protein_coding	Pnpt1	2	MGI:1918951	OTTMUSG00000005318.1	-0.71633	5.77808	-3.36726	0.00829029	0.0362325	-3.13644
ENSMUSG00000030103.11	protein_coding	Bhlhe40	2	MGI:1097714	OTTMUSG00000035997.2	-1.0218	5.86433	-3.3627	0.00835052	0.0363893	-3.14567
ENSMUSG00000073016.3	protein_coding	Uprt	2	MGI:2685620	OTTMUSG00000018108.1	-1.20504	1.45383	-3.36026	0.008383	0.0364973	-2.32237
ENSMUSG00000025059.16	protein_coding	Gk	2	MGI:106594	OTTMUSG00000017916.1	-1.06772	3.50218	-3.35983	0.00838874	0.0365112	-2.70915
ENSMUSG00000052446.17	protein_coding	Zfp961	1	MGI:3583954	OTTMUSG00000025161.6	-0.649056	4.51138	-3.35882	0.00840226	0.0365588	-2.94431
ENSMUSG00000032415.14	protein_coding	Ube2cbp	2	MGI:1917598	OTTMUSG00000031697.4	-1.28765	1.39099	-3.35847	0.00840685	0.0365676	-2.33179
ENSMUSG00000037788.14	protein_coding	Vopp1	2	MGI:2141658	OTTMUSG00000033997.3	-0.614456	5.65242	-3.35107	0.0085064	0.0369021	-3.13635
ENSMUSG00000041161.8	protein_coding	Otud3	2	MGI:1920412	OTTMUSG00000009799.2	-1.02328	2.32652	-3.34964	0.00852564	0.0369558	-2.47893
ENSMUSG00000021598.9	protein_coding	Med10	2	MGI:106331	OTTMUSG00000067275.3	-0.966117	6.7071	-3.34719	0.00855892	0.0370591	-3.17455
ENSMUSG00000040280.10	protein_coding	Ndufa4l2	2	MGI:3039567	OTTMUSG00000064771.1	-0.736311	2.63346	-3.3433	0.0086121	0.0372101	-2.59022
ENSMUSG00000039476.13	protein_coding	Prrx2	2	MGI:98218	OTTMUSG00000011872.4	-3.47848	2.641	-3.34113	0.00864181	0.0373045	-2.40298
ENSMUSG00000005907.14	protein_coding	Pex1	1	MGI:1918632	OTTMUSG00000028545.7	-2.29342	5.52884	-3.34033	0.00865286	0.0373069	-3.07758
ENSMUSG00000020044.13	protein_coding	Timp3	2	MGI:98754	OTTMUSG00000021184.3	-0.690229	8.49293	-3.3322	0.00876562	0.0376562	-3.09919
ENSMUSG00000035713.15	protein_coding	Usp35	2	MGI:2685339	OTTMUSG00000029537.4	-0.916945	3.97179	-3.32652	0.00884524	0.0378953	-2.82786
ENSMUSG00000092074.2	protein_coding	Dynlt1a	2	MGI:3807506	OTTMUSG00000071921.1	-0.837596	3.98078	-3.31577	0.00899792	0.038399	-2.91356
ENSMUSG00000021770.11	protein_coding	Samd8	2	MGI:1914880	OTTMUSG00000027978.3	-0.62813	6.10053	-3.31509	0.00900765	0.0384175	-3.2359
ENSMUSG00000040761.16	protein_coding	Spen	2	MGI:1891706	OTTMUSG00000010345.1	-0.595212	5.50427	-3.31477	0.00901234	0.038426	-3.19513
ENSMUSG00000027401.9	protein_coding	Tgm3	2	MGI:98732	OTTMUSG00000015499.1	-2.75169	-1.24998	-3.31391	0.00902461	0.0384548	-2.43003
ENSMUSG00000117098.1	protein_coding	Gm49909	2	MGI:6270609	overlapping_locus	-0.673927	6.16623	-3.31373	0.0090272	0.0384548	-3.23943
ENSMUSG00000000579.14	protein_coding	Dynlt1c	2	MGI:3807476	OTTMUSG00000023344.1	-0.724097	4.78559	-3.30843	0.00910391	0.0386403	-3.10965
ENSMUSG00000029673.17	protein_coding	Auts2	2	MGI:1919847	OTTMUSG00000034923.7	-0.735147	5.10238	-3.30832	0.00910543	0.0386403	-3.15513
ENSMUSG00000042104.18	protein_coding	Uggt2	2	MGI:1913685	OTTMUSG00000033561.3	-0.696889	3.91067	-3.30265	0.0091882	0.0388729	-2.89726
ENSMUSG00000024292.15	protein_coding	Cyp4f14	2	MGI:1927669	OTTMUSG00000073072.1	-0.842962	2.26866	-3.30124	0.00920879	0.0389259	-2.61113
ENSMUSG00000026383.14	protein_coding	Epb41l5	2	MGI:103006	overlapping_locus	-1.93928	6.04155	-3.2964	0.0092802	0.0390791	-3.20995
ENSMUSG00000040370.13	protein_coding	Etfrf1	2	MGI:1914886	OTTMUSG00000023464.2	-0.882207	5.32835	-3.29627	0.00928211	0.0390791	-3.20181
ENSMUSG00000027956.11	protein_coding	Tmem144	2	MGI:1917902	OTTMUSG00000052194.3	-0.755339	2.52996	-3.29494	0.00930177	0.039122	-2.63587
ENSMUSG00000072494.7	protein_coding	Ppp1r3e	2	MGI:2145790	OTTMUSG00000033368.5	-0.697833	3.35303	-3.29029	0.00937111	0.0392766	-2.77582
ENSMUSG00000024084.8	protein_coding	Qpct	2	MGI:1917786	OTTMUSG00000072618.1	-1.65522	2.87497	-3.2834	0.00947483	0.0395795	-2.70932
ENSMUSG00000021636.15	protein_coding	Marveld2	2	MGI:2446166	OTTMUSG00000067771.1	-0.972998	2.82604	-3.28197	0.00949644	0.0396574	-2.65844
ENSMUSG00000094786.1	protein_coding	Gm14403	2	MGI:3649813	OTTMUSG00000016571.3	-1.35319	1.70499	-3.28168	0.0095008	0.0396574	-2.49978
ENSMUSG00000045435.9	protein_coding	Tmem60	2	MGI:2673965	OTTMUSG00000029596.2	-0.63424	4.50879	-3.27799	0.00955697	0.0397825	-3.10734
ENSMUSG00000049807.16	protein_coding	Arhgap23	2	MGI:3697726	OTTMUSG00000002673.4	-0.801835	5.50124	-3.27667	0.00957724	0.0398382	-3.27416
ENSMUSG00000024030.7	protein_coding	Abcg1	2	MGI:107704	ncRNA_host	-0.882218	4.12825	-3.27542	0.00959628	0.0398994	-2.99148
ENSMUSG00000043719.14	protein_coding	Col6a6	2	MGI:2444259	OTTMUSG00000049418.2	-1.4326	4.51131	-3.27233	0.00964385	0.0400271	-3.02412
ENSMUSG00000044026.3	protein_coding	Slc35g1	2	MGI:2444789	OTTMUSG00000074137.1	-1.3016	4.44931	-3.26634	0.00973654	0.0403412	-3.07341
ENSMUSG00000026335.16	protein_coding	Pam	2	MGI:97475	overlapping_locus	-0.973845	7.45968	-3.26127	0.00981581	0.0405925	-3.27743
ENSMUSG00000023832.14	protein_coding	Acat2	2	MGI:87871	OTTMUSG00000028085.2	-1.91846	6.19746	-3.25975	0.00983965	0.0406618	-3.29478
ENSMUSG00000028607.16	protein_coding	Cpt2	1	MGI:109176	OTTMUSG00000009301.4	-0.828461	6.3548	-3.25255	0.0099537	0.0410205	-3.33804
ENSMUSG00000066438.6	protein_coding	Plekhd1	2	MGI:3036228	OTTMUSG00000033011.1	-1.60494	5.4906	-3.25242	0.00995576	0.0410205	-3.26654
ENSMUSG00000046743.6	protein_coding	Fat4	2	MGI:3045256	OTTMUSG00000024693.1	-1.02	3.91882	-3.2505	0.00998636	0.0410992	-3.00255
ENSMUSG00000044042.19	protein_coding	Fmn1	2	MGI:101815	overlapping_locus	-1.56278	3.36388	-3.24901	0.0100102	0.0411157	-2.84287
ENSMUSG00000003379.7	protein_coding	Cd79a	2	MGI:101774	OTTMUSG00000029270.1	-2.02436	-0.53438	-3.248	0.0100264	0.0411706	-2.48797
ENSMUSG00000071636.8	protein_coding	Rimbp3	2	MGI:2685449	OTTMUSG00000024840.3	-4.41978	-1.36536	-3.24726	0.0100384	0.0411718	-2.54185
ENSMUSG00000033900.13	protein_coding	Map9	1	MGI:2442208	OTTMUSG00000051755.2	-0.846613	3.32877	-3.24187	0.0101253	0.0413974	-2.80937
ENSMUSG00000028063.15	protein_coding	Lmna	2	MGI:96794	OTTMUSG00000030317.4	-0.820062	6.8035	-3.2358	0.0102241	0.0416578	-3.36115
ENSMUSG00000035226.5	protein_coding	Rims4	2	MGI:2674366	OTTMUSG00000001075.2	-1.3632	6.96653	-3.23413	0.0102516	0.0417385	-3.33224
ENSMUSG00000049265.7	protein_coding	Kcnk3	2	MGI:1100509	OTTMUSG00000054481.3	-1.69581	6.41259	-3.22752	0.0103607	0.0420438	-3.35623
ENSMUSG00000029126.7	protein_coding	Nsg1	2	MGI:109149	OTTMUSG00000056100.5	-1.11906	4.70582	-3.22439	0.0104128	0.0421565	-3.22342
ENSMUSG00000070942.8	protein_coding	Il1rl2	2	MGI:1913107	OTTMUSG00000050520.3	-1.00079	4.30004	-3.22315	0.0104336	0.0422209	-3.10617
ENSMUSG00000020032.14	protein_coding	Nuak1	2	MGI:1925226	OTTMUSG00000022766.2	-1.74769	4.83882	-3.22236	0.0104467	0.0422501	-3.16622
ENSMUSG00000029102.9	protein_coding	Hgfac	2	MGI:1859281	OTTMUSG00000055724.3	-2.30955	0.893219	-3.21995	0.0104871	0.0423774	-2.46218
ENSMUSG00000037348.15	protein_coding	Paqr7	2	MGI:1919154	OTTMUSG00000011084.4	-0.623205	6.01758	-3.21801	0.0105199	0.0424735	-3.39151
ENSMUSG00000038658.15	protein_coding	Ric1	2	MGI:1924893	OTTMUSG00000034266.2	-1.0669	5.90182	-3.21494	0.0105717	0.0425525	-3.37894
ENSMUSG00000038844.10	protein_coding	Kif16b	2	MGI:1098240	OTTMUSG00000015608.3	-0.594032	5.0305	-3.21483	0.0105736	0.0425525	-3.2652
ENSMUSG00000040640.11	protein_coding	Erc2	2	MGI:1098749	OTTMUSG00000060924.6	-2.00016	-0.183445	-3.21471	0.0105757	0.0425525	-2.49887
ENSMUSG00000024085.13	protein_coding	Man2a1	2	MGI:104669	OTTMUSG00000036800.2	-0.610272	6.8337	-3.21215	0.0106192	0.0426325	-3.40039
ENSMUSG00000053581.13	protein_coding	Zfand2a	2	MGI:2140729	OTTMUSG00000023062.2	-0.648065	4.63525	-3.20885	0.0106755	0.0427863	-3.23475
ENSMUSG00000007891.16	protein_coding	Ctsd	2	MGI:88562	overlapping_locus	-0.777025	9.50943	-3.20736	0.010701	0.0428211	-3.22308
ENSMUSG00000025823.9	protein_coding	Pdia4	2	MGI:104864	ncRNA_host	-1.78257	8.56431	-3.20616	0.0107217	0.0428748	-3.28257
ENSMUSG00000033105.12	protein_coding	Lss	2	MGI:1336155	OTTMUSG00000027872.2	-2.00649	6.58905	-3.20566	0.0107303	0.0428972	-3.37418
ENSMUSG00000071669.14	protein_coding	Snx29	2	MGI:1921728	OTTMUSG00000027398.5	-1.12683	1.76357	-3.20492	0.0107429	0.0429235	-2.60671
ENSMUSG00000022438.6	protein_coding	Parvb	2	MGI:2153063	OTTMUSG00000026115.1	-1.88813	5.69403	-3.20266	0.0107821	0.0430136	-3.35815
ENSMUSG00000041362.17	protein_coding	Shtn1	2	MGI:1918903	OTTMUSG00000074371.1	-1.18816	5.06743	-3.20202	0.0107932	0.0430396	-3.26923
ENSMUSG00000028977.17	protein_coding	Casz1	2	MGI:1196251	OTTMUSG00000010931.6	-1.36959	3.34118	-3.1949	0.0109171	0.0433555	-2.83793
ENSMUSG00000025227.14	protein_coding	Mfsd13a	2	MGI:1922396	ncRNA_host	-0.88394	4.28702	-3.19485	0.0109181	0.0433555	-3.17242
ENSMUSG00000037716.15	protein_coding	Ccdc33	2	MGI:1922464	OTTMUSG00000030816.2	-4.14513	2.65064	-3.19458	0.0109228	0.0433591	-2.51685
ENSMUSG00000010660.3	protein_coding	Plcd1	2	MGI:97614	OTTMUSG00000062974.1	-0.720906	5.0516	-3.1916	0.0109752	0.0435335	-3.35383
ENSMUSG00000062070.12	protein_coding	Pgk1	2	MGI:97555	OTTMUSG00000018277.2	-0.635672	7.65518	-3.18583	0.0110773	0.0437801	-3.41718
ENSMUSG00000034612.7	protein_coding	Chst11	2	MGI:1927166	OTTMUSG00000027827.1	-0.619477	7.09028	-3.18193	0.011147	0.0439629	-3.4344
ENSMUSG00000060657.8	protein_coding	Marf1	2	MGI:2444505	ncRNA_host	-0.640287	7.17029	-3.18001	0.0111814	0.0440691	-3.44682
ENSMUSG00000049119.14	protein_coding	Fam110b	2	MGI:1916593	overlapping_locus	-0.653055	3.86695	-3.17858	0.0112072	0.0441488	-3.08772
ENSMUSG00000026701.15	protein_coding	Prdx6	2	MGI:894320	OTTMUSG00000016463.3	-1.13137	7.93275	-3.17691	0.0112372	0.0442154	-3.39091
ENSMUSG00000028639.14	protein_coding	Ybx1	2	MGI:99146	OTTMUSG00000009259.2	-1.10079	8.96969	-3.17342	0.0113004	0.0444148	-3.31672
ENSMUSG00000068284.14	protein_coding	Usf3	2	MGI:2685454	OTTMUSG00000028658.2	-0.777083	5.98032	-3.17269	0.0113138	0.0444553	-3.45795
ENSMUSG00000053930.13	protein_coding	Shisa6	2	MGI:2685725	OTTMUSG00000005909.1	-1.83409	4.88868	-3.17146	0.0113362	0.0445311	-3.28183
ENSMUSG00000078870.9	protein_coding	Gm14410	2	MGI:3709158	OTTMUSG00000016578.3	-1.73257	4.88598	-3.16919	0.0113776	0.0446076	-3.3052
ENSMUSG00000091228.1	protein_coding	Gm20390	2	MGI:5141855	overlapping_locus	-0.879482	5.82737	-3.1682	0.0113957	0.0446663	-3.46358
ENSMUSG00000027347.18	protein_coding	Rasgrp1	2	MGI:1314635	OTTMUSG00000015228.3	-1.94188	3.58287	-3.15813	0.0115818	0.0452584	-3.01485
ENSMUSG00000024593.15	protein_coding	Megf10	2	MGI:2685177	OTTMUSG00000024354.4	-3.7017	4.21628	-3.15439	0.0116517	0.0454568	-3.03408
ENSMUSG00000022237.17	protein_coding	Ankrd33b	2	MGI:1917904	OTTMUSG00000032733.2	-1.03325	1.74305	-3.15212	0.0116943	0.0455853	-2.7058
ENSMUSG00000056755.13	protein_coding	Grm7	1	MGI:1351344	overlapping_locus	-1.37718	1.31756	-3.14494	0.0118303	0.0459393	-2.63087
ENSMUSG00000042743.13	protein_coding	Sgtb	2	MGI:2444615	OTTMUSG00000035056.2	-1.51029	1.7215	-3.1443	0.0118424	0.0459485	-2.70968
ENSMUSG00000027171.10	protein_coding	Prrg4	2	MGI:2442211	OTTMUSG00000014971.3	-2.8538	-0.1757	-3.14111	0.0119034	0.0460722	-2.63959
ENSMUSG00000037594.11	protein_coding	Clba1	2	MGI:2443738	OTTMUSG00000066075.1	-0.980262	3.43328	-3.1391	0.011942	0.0461853	-2.99558
ENSMUSG00000036944.6	protein_coding	Tmem71	2	MGI:2146049	OTTMUSG00000070535.1	-3.44719	3.20317	-3.13572	0.0120073	0.0463481	-2.83756
ENSMUSG00000026568.6	protein_coding	Mpc2	2	MGI:1917706	overlapping_locus	-1.15673	6.00438	-3.13262	0.0120673	0.0464663	-3.51577
ENSMUSG00000025937.6	protein_coding	Lactb2	2	MGI:2442551	overlapping_locus	-0.650451	5.13859	-3.13221	0.0120753	0.0464786	-3.46482
ENSMUSG00000028883.17	protein_coding	Sema3a	1	MGI:107558	overlapping_locus	-0.873763	2.4765	-3.13114	0.0120962	0.0465148	-2.8382
ENSMUSG00000040663.9	protein_coding	Clcf1	2	MGI:1930088	overlapping_locus	-1.12977	3.88051	-3.12838	0.01215	0.0466333	-3.1682
ENSMUSG00000029108.14	protein_coding	Pcdh7	1	MGI:1860487	overlapping_locus	-0.636497	5.91393	-3.12483	0.0122197	0.0468504	-3.53462
ENSMUSG00000020459.14	protein_coding	Mtif2	2	MGI:1924034	OTTMUSG00000005326.4	-0.612704	5.17571	-3.12432	0.0122298	0.0468745	-3.47628
ENSMUSG00000056536.14	protein_coding	Pign	1	MGI:1351629	overlapping_locus	-0.60455	5.89582	-3.12416	0.012233	0.0468745	-3.53889
ENSMUSG00000076431.4	protein_coding	Sox4	2	MGI:98366	OTTMUSG00000000729.1	-0.694251	8.54232	-3.12024	0.0123104	0.0471147	-3.44349
ENSMUSG00000045362.8	protein_coding	Tnfrsf26	2	MGI:2651928	OTTMUSG00000060030.1	-2.01575	-0.329399	-3.11889	0.0123373	0.0471487	-2.60129
ENSMUSG00000079508.8	protein_coding	Apoo	1	MGI:1915566	OTTMUSG00000018120.2	-0.758576	4.80761	-3.11579	0.0123992	0.0473601	-3.4235
ENSMUSG00000021219.16	protein_coding	Rgs6	2	MGI:1354730	overlapping_locus	-1.25641	1.93403	-3.11442	0.0124265	0.0474132	-2.75823
ENSMUSG00000022637.11	protein_coding	Cblb	2	MGI:2146430	OTTMUSG00000069657.11	-0.67057	4.98516	-3.11412	0.0124327	0.0474241	-3.46062
ENSMUSG00000044786.6	protein_coding	Zfp36	2	MGI:99180	OTTMUSG00000021115.2	-1.39218	5.00273	-3.10635	0.0125893	0.0478038	-3.45294
ENSMUSG00000040605.7	protein_coding	Bace2	2	MGI:1860440	OTTMUSG00000071868.1	-2.14446	6.07068	-3.09891	0.0127415	0.0482401	-3.49394
ENSMUSG00000056856.13	protein_coding	Jakmip3	2	MGI:1921254	fragmented_locus	-1.92539	4.90044	-3.09137	0.0128975	0.0486751	-3.45379
ENSMUSG00000091780.3	protein_coding	Sco2	2	MGI:3818630	overlapping_locus	-0.622467	4.00979	-3.08586	0.0130128	0.0489934	-3.26643
ENSMUSG00000000489.7	protein_coding	Pdgfb	2	MGI:97528	ncRNA_host	-0.69713	4.76557	-3.08542	0.013022	0.049015	-3.48389
ENSMUSG00000031822.20	protein_coding	Gse1	2	MGI:1098275	ncRNA_host	-0.84688	4.92457	-3.08476	0.0130358	0.0490541	-3.45996
ENSMUSG00000022797.16	protein_coding	Tfrc	2	MGI:98822	OTTMUSG00000026922.5	-0.935942	6.25913	-3.0755	0.0132322	0.0496227	-3.6265
ENSMUSG00000021314.13	protein_coding	Amph	2	MGI:103574	OTTMUSG00000054291.7	-2.03084	0.975588	-3.0723	0.0133009	0.0497753	-2.66651

## Sheet: suppressed genes by MSC 1X
gene_id	gene_type	gene_name	level	mgi_id	havana_gene	logFC	AveExpr	t	P.Value	adj.P.Val	B
ENSMUSG00000027408.7	protein_coding	Cpxm1	2	MGI:1934569	OTTMUSG00000015522.2	2.05526	5.29592	16.6822	4.45528e-08	0.00010565	9.21858
ENSMUSG00000031451.6	protein_coding	Gas6	2	MGI:95660	OTTMUSG00000060783.1	3.3019	9.61864	14.8388	1.23605e-07	0.000219832	8.27225
ENSMUSG00000058756.13	protein_coding	Thra	2	MGI:98742	OTTMUSG00000006409.3	1.30433	6.23331	14.3166	1.68619e-07	0.000261105	8.05534
ENSMUSG00000028086.15	protein_coding	Fbxw7	1	MGI:1354695	overlapping_locus	1.9165	6.06185	13.8863	2.19544e-07	0.000261105	7.79653
ENSMUSG00000028773.8	protein_coding	Fabp3	2	MGI:95476	OTTMUSG00000009558.1	4.08702	5.56184	13.3006	3.18324e-07	0.000261105	7.38238
ENSMUSG00000019326.14	protein_coding	Aoc3	2	MGI:1306797	overlapping_locus	2.79108	6.37904	13.2912	3.20262e-07	0.000261105	7.42325
ENSMUSG00000030990.18	protein_coding	Pgap2	1	MGI:2385286	OTTMUSG00000030548.10	1.54461	5.90409	13.0043	3.86361e-07	0.000261105	7.24068
ENSMUSG00000040562.12	protein_coding	Gstm2	2	MGI:95861	OTTMUSG00000007189.2	2.85323	8.46291	12.7837	4.47454e-07	0.000276799	7.09342
ENSMUSG00000034957.10	protein_coding	Cebpa	2	MGI:99480	OTTMUSG00000058155.1	2.40225	5.97024	12.5318	5.30619e-07	0.000301986	6.92693
ENSMUSG00000034614.14	protein_coding	Pik3ip1	2	MGI:1917016	OTTMUSG00000000761.4	1.73211	5.51135	12.4349	5.67055e-07	0.00031031	6.8556
ENSMUSG00000002274.13	protein_coding	Metrn	2	MGI:1917333	overlapping_locus	2.47382	4.10137	11.9352	8.04709e-07	0.000338234	6.41054
ENSMUSG00000053040.13	protein_coding	Aph1c	2	MGI:1915568	OTTMUSG00000036116.4	1.84395	3.64212	11.9095	8.19623e-07	0.000338234	6.32804
ENSMUSG00000038776.13	protein_coding	Ephx1	2	MGI:95405	overlapping_locus	1.95926	7.62308	11.8111	8.7958e-07	0.000338234	6.42272
ENSMUSG00000075602.10	protein_coding	Ly6a	2	MGI:107527	OTTMUSG00000045110.7	1.48741	4.7476	11.7101	9.46194e-07	0.000343796	6.34848
ENSMUSG00000021792.15	protein_coding	Prxl2a	2	MGI:1917814	OTTMUSG00000027960.5	2.80934	6.76231	11.6808	9.66535e-07	0.000343796	6.32923
ENSMUSG00000039195.4	protein_coding	1110008P14Rik	2	MGI:1920987	OTTMUSG00000012952.2	2.04583	5.23245	11.5462	1.06647e-06	0.000356743	6.23551
ENSMUSG00000061232.16	protein_coding	H2-K1	2	MGI:95904	OTTMUSG00000037104.4	1.55603	8.43999	11.5314	1.07815e-06	0.000356743	6.22581
ENSMUSG00000032348.6	protein_coding	Gsta4	2	MGI:1309515	OTTMUSG00000062950.1	1.62276	6.46262	11.4807	1.11914e-06	0.000358671	6.1739
ENSMUSG00000010609.15	protein_coding	Psen2	2	MGI:109284	OTTMUSG00000021488.4	1.94991	5.8824	11.4567	1.1392e-06	0.000358671	6.16083
ENSMUSG00000043251.6	protein_coding	Exoc3l	2	MGI:3041195	OTTMUSG00000062042.1	1.50052	4.92313	11.0031	1.60306e-06	0.000431976	5.83235
ENSMUSG00000000732.9	protein_coding	Icosl	2	MGI:1354701	OTTMUSG00000065541.1	1.97437	4.79681	10.9963	1.61143e-06	0.000431976	5.80252
ENSMUSG00000004558.15	protein_coding	Ndrg2	2	MGI:1352498	OTTMUSG00000069305.1	1.13174	7.05241	10.9178	1.71186e-06	0.000442841	5.74025
ENSMUSG00000063838.6	protein_coding	Cdc42ep5	2	MGI:1929745	OTTMUSG00000027902.1	1.74407	5.12066	10.6634	2.08737e-06	0.000486871	5.57021
ENSMUSG00000003279.17	protein_coding	Dlgap1	2	MGI:1346065	OTTMUSG00000033115.4	1.81309	3.99796	10.5973	2.19939e-06	0.000504726	5.47245
ENSMUSG00000050288.6	protein_coding	Fzd2	2	MGI:1888513	OTTMUSG00000002949.1	1.99677	4.30324	10.4867	2.40167e-06	0.000514845	5.41763
ENSMUSG00000009281.6	protein_coding	Rarres2	2	MGI:1918910	OTTMUSG00000057233.1	1.17093	7.38429	10.4382	2.49679e-06	0.000514845	5.35764
ENSMUSG00000020253.15	protein_coding	Ppm1m	2	MGI:1915155	OTTMUSG00000033433.4	1.28629	5.19989	10.3989	2.57684e-06	0.000522524	5.35209
ENSMUSG00000056367.14	protein_coding	Actr3b	2	MGI:2661120	OTTMUSG00000026695.3	1.49723	5.15185	10.3555	2.66861e-06	0.000527348	5.31952
ENSMUSG00000038855.10	protein_coding	Itpkb	2	MGI:109235	OTTMUSG00000021781.2	1.84281	6.84138	10.3015	2.7879e-06	0.000543374	5.24499
ENSMUSG00000025036.7	protein_coding	Sfxn2	2	MGI:2137678	OTTMUSG00000074236.1	1.19719	4.52951	10.2653	2.87123e-06	0.000552052	5.26212
ENSMUSG00000021025.8	protein_coding	Nfkbia	2	MGI:104741	OTTMUSG00000065449.1	1.54222	5.69194	10.136	3.1918e-06	0.000589779	5.11838
ENSMUSG00000041000.8	protein_coding	Trim62	2	MGI:1914775	OTTMUSG00000009543.2	1.48383	4.5902	10.1157	3.2457e-06	0.000592048	5.14171
ENSMUSG00000043664.7	protein_coding	Tmem221	2	MGI:3525074	OTTMUSG00000062162.1	2.81445	3.11699	10.0811	3.33976e-06	0.000597024	4.82171
ENSMUSG00000026489.13	protein_coding	Coq8a	2	MGI:1914676	OTTMUSG00000034709.5	1.94351	5.79834	10.0169	3.52226e-06	0.000611155	5.01988
ENSMUSG00000038119.15	protein_coding	Cdon	2	MGI:1926387	ncRNA_host	1.91579	5.72532	9.96001	3.69325e-06	0.000626804	4.97909
ENSMUSG00000028378.6	protein_coding	Ptgr1	2	MGI:1914353	OTTMUSG00000007624.1	1.24051	5.14674	9.95765	3.70056e-06	0.000626804	4.9784
ENSMUSG00000031351.15	protein_coding	Zfp185	2	MGI:108095	ncRNA_host	2.05153	4.03168	9.94085	3.75289e-06	0.000628189	4.96535
ENSMUSG00000026170.6	protein_coding	Cyp27a1	2	MGI:88594	OTTMUSG00000048252.1	2.05912	3.52489	9.86955	3.98432e-06	0.000645174	4.80719
ENSMUSG00000018672.15	protein_coding	Copz2	2	MGI:1929008	ncRNA_host	1.17549	4.94455	9.84969	4.05156e-06	0.000645174	4.90156
ENSMUSG00000030727.12	protein_coding	Rabep2	2	MGI:1917564	OTTMUSG00000025328.2	1.24017	6.03707	9.79592	4.23995e-06	0.000645174	4.80949
ENSMUSG00000040111.17	protein_coding	Gramd1b	2	MGI:1925037	OTTMUSG00000031780.4	1.29234	8.57379	9.78169	4.2914e-06	0.000645174	4.83812
ENSMUSG00000058740.14	protein_coding	Kcnt1	2	MGI:1924627	OTTMUSG00000012660.5	1.60723	5.12427	9.6956	4.61777e-06	0.000647735	4.77268
ENSMUSG00000043518.7	protein_coding	Rai2	2	MGI:1344378	OTTMUSG00000019477.3	1.68082	3.81472	9.68236	4.67036e-06	0.000647735	4.72046
ENSMUSG00000072966.11	protein_coding	Gprasp2	2	MGI:2442071	overlapping_locus	1.45	4.82645	9.67884	4.68444e-06	0.000647735	4.78081
ENSMUSG00000024338.15	protein_coding	Psmb8	2	MGI:1346527	OTTMUSG00000037118.5	1.64294	4.75738	9.6585	4.7668e-06	0.000647735	4.74817
ENSMUSG00000038370.6	protein_coding	Pcp4l1	2	MGI:1913675	OTTMUSG00000021662.1	1.30152	5.86779	9.65523	4.78016e-06	0.000647735	4.69804
ENSMUSG00000032572.9	protein_coding	Col6a4	2	MGI:1915803	OTTMUSG00000032575.4	1.64645	6.62915	9.62057	4.92461e-06	0.000654835	4.65693
ENSMUSG00000021061.15	protein_coding	Sptb	2	MGI:98387	OTTMUSG00000035470.1	2.65935	4.44135	9.56574	5.16303e-06	0.000669438	4.67734
ENSMUSG00000059810.18	protein_coding	Rgs3	2	MGI:1354734	OTTMUSG00000000313.5	1.00009	6.12466	9.55915	5.19255e-06	0.000669438	4.60406
ENSMUSG00000034855.13	protein_coding	Cxcl10	2	MGI:1352450	OTTMUSG00000028740.2	2.46099	2.13927	9.54218	5.26934e-06	0.000669438	4.35978
ENSMUSG00000039883.5	protein_coding	Lrrc17	2	MGI:1921761	OTTMUSG00000053220.1	1.50963	4.64124	9.53067	5.32216e-06	0.000669438	4.6564
ENSMUSG00000038910.7	protein_coding	Plcl2	2	MGI:1352756	OTTMUSG00000072532.1	1.83428	4.82414	9.52983	5.32607e-06	0.000669438	4.64902
ENSMUSG00000031548.7	protein_coding	Sfrp1	2	MGI:892014	OTTMUSG00000021102.1	1.16854	5.70727	9.52402	5.35294e-06	0.000669438	4.57299
ENSMUSG00000089736.2	protein_coding	Tgfbr3l	2	MGI:3833469	overlapping_locus	1.63575	4.35296	9.50356	5.4489e-06	0.000669438	4.62977
ENSMUSG00000073421.6	protein_coding	H2-Ab1	2	MGI:103070	OTTMUSG00000037120.3	2.22961	5.85289	9.50329	5.4502e-06	0.000669438	4.58321
ENSMUSG00000022550.18	protein_coding	Adck5	2	MGI:2679274	OTTMUSG00000034304.2	1.41173	6.63711	9.50167	5.45789e-06	0.000669438	4.54658
ENSMUSG00000024924.14	protein_coding	Vldlr	2	MGI:98935	OTTMUSG00000035962.10	1.1266	6.11842	9.48131	5.55542e-06	0.000675577	4.53468
ENSMUSG00000036570.14	protein_coding	Fxyd1	2	MGI:1889273	OTTMUSG00000058047.1	1.79663	6.05892	9.43597	5.77961e-06	0.000686433	4.49961
ENSMUSG00000060586.11	protein_coding	H2-Eb1	2	MGI:95901	OTTMUSG00000037123.4	2.12684	6.08852	9.42055	5.85807e-06	0.000688832	4.49564
ENSMUSG00000066361.3	protein_coding	Serpina3c	2	MGI:102848	OTTMUSG00000027583.1	4.36217	3.8521	9.34974	6.23394e-06	0.000715294	4.34283
ENSMUSG00000022687.12	protein_coding	Boc	2	MGI:2151153	ncRNA_host	1.27505	5.06522	9.33836	6.29677e-06	0.000716724	4.45235
ENSMUSG00000032263.14	protein_coding	Bckdhb	2	MGI:88137	OTTMUSG00000044979.2	1.35596	4.51626	9.30655	6.47618e-06	0.000731295	4.45944
ENSMUSG00000028469.15	protein_coding	Npr2	2	MGI:97372	OTTMUSG00000007021.9	1.53412	6.31728	9.22402	6.96841e-06	0.000763406	4.3026
ENSMUSG00000027102.4	protein_coding	Hoxd8	2	MGI:96209	OTTMUSG00000016550.4	0.957977	5.19133	9.2101	7.05541e-06	0.000763406	4.32105
ENSMUSG00000031365.13	protein_coding	Zfp275	2	MGI:1350985	OTTMUSG00000017691.3	1.1577	5.81292	9.19855	7.12854e-06	0.000763406	4.27937
ENSMUSG00000037624.15	protein_coding	Kcnk2	2	MGI:109366	overlapping_locus	1.38024	4.67155	9.19736	7.13614e-06	0.000763406	4.36174
ENSMUSG00000058135.12	protein_coding	Gstm1	2	MGI:95860	OTTMUSG00000007188.2	1.88465	8.75338	9.1807	7.24317e-06	0.000763958	4.30186
ENSMUSG00000024610.15	protein_coding	Cd74	2	MGI:96534	ncRNA_host	1.99538	7.16978	9.15405	7.41806e-06	0.00077606	4.23894
ENSMUSG00000025092.7	protein_coding	Hspa12a	2	MGI:1920692	ncRNA_host	1.34306	5.2551	9.01605	8.40158e-06	0.000844609	4.14208
ENSMUSG00000023092.16	protein_coding	Fhl1	1	MGI:1298387	ncRNA_host	1.71259	6.62904	8.99402	8.57148e-06	0.000844609	4.08649
ENSMUSG00000034868.9	protein_coding	Myl12b	2	MGI:107494	overlapping_locus	0.850014	7.13328	8.98751	8.62241e-06	0.000844609	4.07406
ENSMUSG00000073409.12	protein_coding	H2-Q6	2	MGI:95935	OTTMUSG00000037190.1	2.85554	4.22018	8.98714	8.62532e-06	0.000844609	4.18159
ENSMUSG00000021903.11	protein_coding	Galnt15	1	MGI:1926004	OTTMUSG00000035518.1	2.02178	5.77966	8.96834	8.77429e-06	0.000844609	4.10406
ENSMUSG00000023348.11	protein_coding	Trip6	2	MGI:1343458	OTTMUSG00000054535.1	1.28394	5.05428	8.96391	8.80979e-06	0.000844609	4.12247
ENSMUSG00000023942.15	protein_coding	Slc29a1	2	MGI:1927073	OTTMUSG00000036637.5	1.11343	6.46727	8.9553	8.87931e-06	0.000844609	4.03741
ENSMUSG00000036067.12	protein_coding	Slc2a6	2	MGI:2443286	OTTMUSG00000011843.2	5.04269	0.301835	8.95221	8.90437e-06	0.000844609	2.58677
ENSMUSG00000079019.2	protein_coding	Insl3	2	MGI:108427	overlapping_locus	4.38186	2.29017	8.89996	9.34057e-06	0.000880117	3.72766
ENSMUSG00000042010.16	protein_coding	Acacb	1	MGI:2140940	OTTMUSG00000014407.10	2.09586	4.47274	8.88898	9.43523e-06	0.000881133	4.09338
ENSMUSG00000024247.14	protein_coding	Pkdcc	2	MGI:2147077	OTTMUSG00000035220.2	2.45906	6.88649	8.82649	9.99419e-06	0.000916321	3.93453
ENSMUSG00000028836.14	protein_coding	Slc30a2	1	MGI:106637	OTTMUSG00000010829.1	2.14969	3.75923	8.81867	1.00667e-05	0.000916321	4.02719
ENSMUSG00000035835.14	protein_coding	Plppr3	2	MGI:2388640	overlapping_locus	2.23827	3.7167	8.814	1.01102e-05	0.000916321	3.99879
ENSMUSG00000046589.7	protein_coding	Lrrc8e	2	MGI:1919517	OTTMUSG00000059343.1	2.40425	3.60077	8.81349	1.0115e-05	0.000916321	3.99205
ENSMUSG00000037992.16	protein_coding	Rara	2	MGI:97856	ncRNA_host	1.34419	5.08127	8.76936	1.05373e-05	0.000936147	3.93841
ENSMUSG00000024277.14	protein_coding	Mapre2	2	MGI:106271	OTTMUSG00000028208.9	0.981693	5.88566	8.76366	1.05932e-05	0.000936147	3.86379
ENSMUSG00000002227.15	protein_coding	Mov10	2	MGI:97054	OTTMUSG00000022217.4	1.14976	5.38793	8.66409	1.16248e-05	0.000950069	3.80821
ENSMUSG00000057969.15	protein_coding	Sema3b	2	MGI:107561	OTTMUSG00000016526.10	2.01165	4.12226	8.66231	1.16443e-05	0.000950069	3.89021
ENSMUSG00000084883.2	protein_coding	Ccdc85c	2	MGI:3644008	OTTMUSG00000066415.1	1.02539	4.45486	8.64646	1.18187e-05	0.000950069	3.85878
ENSMUSG00000073889.10	protein_coding	Il11ra1	2	MGI:107426	overlapping_locus	1.49561	6.28443	8.64366	1.18499e-05	0.000950069	3.74505
ENSMUSG00000053279.8	protein_coding	Aldh1a1	2	MGI:1353450	OTTMUSG00000021238.3	1.8708	10.7973	8.64035	1.18868e-05	0.000950069	3.8552
ENSMUSG00000031144.15	protein_coding	Syp	2	MGI:98467	OTTMUSG00000017756.2	2.31533	2.01405	8.61437	1.2181e-05	0.000950069	3.34635
ENSMUSG00000030589.15	protein_coding	Rasgrp4	1	MGI:2386851	OTTMUSG00000033130.18	1.76968	3.6644	8.611	1.22197e-05	0.000950069	3.83209
ENSMUSG00000051669.6	protein_coding	AU021092	2	MGI:2146559	ncRNA_host	2.56956	6.06048	8.56533	1.27582e-05	0.000971143	3.68685
ENSMUSG00000057933.10	protein_coding	Gsta2	2	MGI:95863	OTTMUSG00000031004.12	5.75853	2.50393	8.56526	1.27591e-05	0.000971143	3.0394
ENSMUSG00000024784.13	protein_coding	Gpha2	2	MGI:2156541	OTTMUSG00000018609.1	4.89348	0.859605	8.56487	1.27638e-05	0.000971143	2.00202
ENSMUSG00000027078.14	protein_coding	Ube2l6	2	MGI:1914500	OTTMUSG00000013725.3	1.14706	4.48776	8.54927	1.29538e-05	0.000975169	3.75258
ENSMUSG00000034659.14	protein_coding	Tmem109	1	MGI:1915789	OTTMUSG00000033009.3	0.892161	6.12772	8.47332	1.39242e-05	0.00102009	3.5709
ENSMUSG00000094686.1	protein_coding	Ccl21a	2	MGI:1349183	OTTMUSG00000006590.1	1.70076	7.0868	8.46908	1.39807e-05	0.00102009	3.57866
ENSMUSG00000001663.10	protein_coding	Gstt1	2	MGI:107379	OTTMUSG00000026319.6	1.59217	5.07778	8.45424	1.41805e-05	0.00102939	3.6443
ENSMUSG00000066705.7	protein_coding	Fxyd6	2	MGI:1890226	OTTMUSG00000063480.1	1.67263	5.6018	8.42946	1.45209e-05	0.00104007	3.58317
ENSMUSG00000040564.14	protein_coding	Apoc1	2	MGI:88053	OTTMUSG00000059277.2	1.73883	2.69164	8.42165	1.46301e-05	0.00104007	3.57103
ENSMUSG00000074682.4	protein_coding	Zcchc3	2	MGI:1915167	OTTMUSG00000015828.1	1.1034	4.4263	8.41508	1.47226e-05	0.00104007	3.63782
ENSMUSG00000035929.11	protein_coding	H2-Q4	2	MGI:95933	OTTMUSG00000037138.1	2.14905	5.54845	8.412	1.47662e-05	0.00104007	3.56121
ENSMUSG00000038732.15	protein_coding	Mboat1	2	MGI:2387184	overlapping_locus	2.75048	3.37031	8.38358	1.51753e-05	0.0010584	3.51639
ENSMUSG00000004892.13	protein_coding	Bcan	2	MGI:1096385	OTTMUSG00000051892.2	3.19423	4.27508	8.32646	1.60356e-05	0.00109248	3.57812
ENSMUSG00000004952.13	protein_coding	Rasa4	1	MGI:1858600	ncRNA_host	1.19093	4.3002	8.32074	1.61246e-05	0.00109248	3.55902
ENSMUSG00000072875.2	protein_coding	Gpr27	2	MGI:1202299	OTTMUSG00000057659.1	1.43381	3.04703	8.27455	1.6864e-05	0.00111687	3.47617
ENSMUSG00000027962.14	protein_coding	Vcam1	2	MGI:98926	OTTMUSG00000054446.2	2.6247	4.19192	8.27375	1.68771e-05	0.00111687	3.51882
ENSMUSG00000028943.18	protein_coding	Espn	2	MGI:1861630	OTTMUSG00000010307.6	1.27743	4.77591	8.2374	1.74857e-05	0.00114123	3.45486
ENSMUSG00000052373.14	protein_coding	Mpp3	2	MGI:1328354	OTTMUSG00000002318.2	2.16334	3.4029	8.21071	1.79479e-05	0.00116074	3.40118
ENSMUSG00000031066.10	protein_coding	Usp11	2	MGI:2384312	OTTMUSG00000017158.2	1.00667	5.67107	8.19355	1.82521e-05	0.00117435	3.31807
ENSMUSG00000031371.14	protein_coding	Haus7	2	MGI:1920988	OTTMUSG00000017665.2	1.34604	5.35189	8.15529	1.8951e-05	0.00119871	3.28222
ENSMUSG00000039982.8	protein_coding	Dtx4	2	MGI:2672905	OTTMUSG00000073768.1	1.21497	6.26755	8.12709	1.9485e-05	0.00121593	3.22088
ENSMUSG00000028121.8	protein_coding	Bcar3	2	MGI:1352501	ncRNA_host	1.86206	5.22275	8.11213	1.97749e-05	0.00122329	3.28433
ENSMUSG00000043631.8	protein_coding	Ecm2	2	MGI:3039578	OTTMUSG00000067233.1	1.34493	4.71804	8.08266	2.03601e-05	0.00123796	3.29236
ENSMUSG00000035934.16	protein_coding	Pknox2	2	MGI:2445415	OTTMUSG00000040107.5	1.70049	4.86516	8.06133	2.07955e-05	0.0012568	3.27505
ENSMUSG00000043432.7	protein_coding	Leng9	2	MGI:2444509	OTTMUSG00000027899.1	1.19286	3.11357	8.05886	2.08466e-05	0.0012568	3.31429
ENSMUSG00000002871.14	protein_coding	Tpra1	1	MGI:1345190	OTTMUSG00000024013.4	0.846226	5.58481	8.03948	2.12521e-05	0.00127048	3.14343
ENSMUSG00000066026.14	protein_coding	Dhrs3	2	MGI:1315215	OTTMUSG00000010749.3	1.33933	6.27822	7.99632	2.21866e-05	0.00129906	3.08389
ENSMUSG00000028838.11	protein_coding	Extl1	2	MGI:1888742	OTTMUSG00000010832.3	2.52671	1.07556	7.9853	2.24325e-05	0.00130807	2.56222
ENSMUSG00000030780.15	protein_coding	BC017158	2	MGI:2384572	ncRNA_host	0.975828	5.65692	7.96474	2.2899e-05	0.00132442	3.07434
ENSMUSG00000060802.8	protein_coding	B2m	2	MGI:88127	OTTMUSG00000015534.1	1.25701	8.56701	7.92867	2.37435e-05	0.0013677	3.08083
ENSMUSG00000033361.13	protein_coding	Prrg3	2	MGI:2685214	OTTMUSG00000017819.2	1.10132	4.54541	7.88207	2.48857e-05	0.00141629	3.09044
ENSMUSG00000028194.15	protein_coding	Ddah1	2	MGI:1916469	OTTMUSG00000029461.2	1.64165	4.52392	7.81318	2.66858e-05	0.0014806	3.03817
ENSMUSG00000038572.7	protein_coding	Bpifb5	2	MGI:2385160	OTTMUSG00000015884.1	5.24523	3.46671	7.81106	2.67435e-05	0.0014806	2.88534
ENSMUSG00000029484.12	protein_coding	Anxa3	2	MGI:1201378	OTTMUSG00000053295.3	1.53285	6.05269	7.79876	2.70805e-05	0.00149341	2.89775
ENSMUSG00000042155.3	protein_coding	Klhl23	2	MGI:2683536	OTTMUSG00000013033.1	1.29341	5.94768	7.77443	2.77608e-05	0.001506	2.86191
ENSMUSG00000037129.7	protein_coding	Tmprss13	2	MGI:2682935	OTTMUSG00000024620.1	2.97262	3.02392	7.77255	2.78141e-05	0.001506	2.91175
ENSMUSG00000025925.14	protein_coding	Terf1	2	MGI:109634	OTTMUSG00000047984.2	1.00329	4.26286	7.76626	2.79935e-05	0.001506	3.00726
ENSMUSG00000041550.4	protein_coding	Serpina5	2	MGI:107817	OTTMUSG00000035419.1	3.44436	5.78912	7.7643	2.80496e-05	0.001506	2.91032
ENSMUSG00000022754.6	protein_coding	Tmem45a	2	MGI:1913122	OTTMUSG00000026973.5	2.92873	4.73992	7.74882	2.84974e-05	0.00151784	2.98867
ENSMUSG00000078853.8	protein_coding	Igtp	2	MGI:107729	OTTMUSG00000005727.2	1.72593	4.11208	7.74311	2.86646e-05	0.00151784	3.00144
ENSMUSG00000035189.17	protein_coding	Ano4	2	MGI:2443344	OTTMUSG00000043524.5	2.21337	3.44453	7.74201	2.86969e-05	0.00151784	2.87249
ENSMUSG00000036594.15	protein_coding	H2-Aa	2	MGI:95895	OTTMUSG00000037121.4	1.81372	6.65757	7.71499	2.95033e-05	0.00155471	2.79233
ENSMUSG00000019082.18	protein_coding	Slc25a22	2	MGI:1915517	OTTMUSG00000016510.14	0.795456	5.5334	7.70801	2.97158e-05	0.00155849	2.79521
ENSMUSG00000050052.12	protein_coding	Tdrp	2	MGI:1919398	OTTMUSG00000031434.4	1.95205	4.61241	7.70545	2.9794e-05	0.00155849	2.93532
ENSMUSG00000024642.17	protein_coding	Tle4	2	MGI:104633	OTTMUSG00000073771.1	1.51669	3.66174	7.64884	3.15847e-05	0.00163127	2.91759
ENSMUSG00000064125.14	protein_coding	Prr36	2	MGI:3605626	OTTMUSG00000041989.1	1.71258	2.45013	7.64766	3.16233e-05	0.00163127	2.7861
ENSMUSG00000028066.15	protein_coding	Pmf1	1	MGI:1914287	OTTMUSG00000052145.2	1.18224	4.33104	7.63771	3.19505e-05	0.00163127	2.8704
ENSMUSG00000036040.14	protein_coding	Adamtsl2	2	MGI:1925044	OTTMUSG00000011845.2	2.6611	2.57245	7.63658	3.19879e-05	0.00163127	2.74192
ENSMUSG00000031133.12	protein_coding	Arhgef6	2	MGI:1920591	OTTMUSG00000017820.5	1.02321	5.24336	7.60043	3.32101e-05	0.00166378	2.71092
ENSMUSG00000020847.15	protein_coding	Rph3al	2	MGI:1923492	OTTMUSG00000006223.4	1.3217	3.85308	7.57668	3.40405e-05	0.0016994	2.84599
ENSMUSG00000003199.16	protein_coding	Mpnd	1	MGI:1915297	OTTMUSG00000033047.3	1.06075	6.44328	7.56232	3.45541e-05	0.00171635	2.61316
ENSMUSG00000050666.14	protein_coding	Vstm4	2	MGI:2444633	OTTMUSG00000015245.2	1.16566	4.4291	7.56045	3.46213e-05	0.00171635	2.72982
ENSMUSG00000096727.3	protein_coding	Psmb9	2	MGI:1346526	OTTMUSG00000036472.3	1.91009	3.45329	7.5035	3.67464e-05	0.0017844	2.77278
ENSMUSG00000027805.16	protein_coding	Pfn2	2	MGI:97550	OTTMUSG00000026672.4	0.815132	6.69955	7.48531	3.74552e-05	0.00180514	2.52705
ENSMUSG00000016940.18	protein_coding	Kctd2	2	MGI:1917632	OTTMUSG00000003447.2	0.626813	5.64332	7.48146	3.76069e-05	0.00180514	2.54661
ENSMUSG00000023047.11	protein_coding	Amhr2	2	MGI:105062	OTTMUSG00000035015.2	1.72048	5.99404	7.47591	3.78271e-05	0.00180514	2.559
ENSMUSG00000024044.19	protein_coding	Epb41l3	2	MGI:103008	overlapping_locus	1.82822	4.32808	7.47559	3.784e-05	0.00180514	2.70733
ENSMUSG00000079056.12	protein_coding	Kcnip3	2	MGI:1929258	ncRNA_host	1.18089	4.31405	7.43474	3.9505e-05	0.00185139	2.64399
ENSMUSG00000051817.8	protein_coding	Sox12	2	MGI:98360	OTTMUSG00000015843.2	1.12646	6.06571	7.43038	3.96875e-05	0.00185139	2.47562
ENSMUSG00000040128.9	protein_coding	Pnrc1	2	MGI:1917838	OTTMUSG00000004941.3	0.681167	6.42307	7.42412	3.99508e-05	0.00185152	2.45679
ENSMUSG00000055254.15	protein_coding	Ntrk2	2	MGI:97384	OTTMUSG00000068369.1	1.83583	4.35486	7.42105	4.00806e-05	0.00185152	2.66929
ENSMUSG00000022340.15	protein_coding	Sybu	2	MGI:2442392	OTTMUSG00000070294.1	1.93954	2.91374	7.40058	4.0959e-05	0.00187458	2.64772
ENSMUSG00000052534.15	protein_coding	Pbx1	1	MGI:97495	overlapping_locus	0.900678	7.82845	7.37612	4.20364e-05	0.00190872	2.44022
ENSMUSG00000001036.17	protein_coding	Epn2	2	MGI:1333766	OTTMUSG00000005838.4	1.84715	5.86167	7.33977	4.36947e-05	0.00194887	2.43059
ENSMUSG00000014599.10	protein_coding	Csf1	2	MGI:1339753	OTTMUSG00000026573.3	1.78611	4.39826	7.31239	4.49911e-05	0.00198184	2.51139
ENSMUSG00000001105.15	protein_coding	Ift20	2	MGI:1915585	OTTMUSG00000000139.3	0.767628	6.02847	7.30372	4.54107e-05	0.00199272	2.33122
ENSMUSG00000029913.14	protein_coding	Prdm5	2	MGI:1918029	overlapping_locus	1.10661	4.73092	7.29925	4.56284e-05	0.00199272	2.44207
ENSMUSG00000038453.17	protein_coding	Srcin1	2	MGI:1933179	overlapping_locus	2.24834	4.94307	7.26106	4.75368e-05	0.00206205	2.42593
ENSMUSG00000026676.7	protein_coding	Ccdc3	2	MGI:1921436	overlapping_locus	3.36504	5.487	7.25032	4.80893e-05	0.00207968	2.415
ENSMUSG00000018740.14	protein_coding	Slc25a35	2	MGI:1919248	OTTMUSG00000005953.1	3.73076	5.10432	7.23291	4.89992e-05	0.00209862	2.45827
ENSMUSG00000037148.8	protein_coding	Arhgap10	2	MGI:1925764	OTTMUSG00000061241.2	1.3051	5.22911	7.23004	4.91511e-05	0.00209862	2.31615
ENSMUSG00000053886.4	protein_coding	Sh2d4a	2	MGI:1919531	OTTMUSG00000029939.2	1.20545	5.05494	7.22723	4.93004e-05	0.00209862	2.33416
ENSMUSG00000036533.9	protein_coding	Cdc42ep3	2	MGI:2384718	OTTMUSG00000072621.1	1.14985	4.17862	7.21639	4.98809e-05	0.00211086	2.42753
ENSMUSG00000029563.16	protein_coding	Foxp2	2	MGI:2148705	ncRNA_host	2.21943	5.34584	7.19827	5.08673e-05	0.00213134	2.3176
ENSMUSG00000078922.9	protein_coding	Tgtp1	2	MGI:98734	OTTMUSG00000005527.7	1.86122	3.17105	7.19478	5.10595e-05	0.00213134	2.45113
ENSMUSG00000033585.5	protein_coding	Ndn	2	MGI:97290	OTTMUSG00000059564.1	1.07961	5.02696	7.19077	5.12818e-05	0.00213134	2.29518
ENSMUSG00000044250.8	protein_coding	Pced1b	2	MGI:2446270	OTTMUSG00000069720.1	1.03382	4.77748	7.18675	5.15058e-05	0.00213134	2.32592
ENSMUSG00000028268.14	protein_coding	Gbp3	1	MGI:1926263	OTTMUSG00000023133.4	1.11346	4.76525	7.18324	5.1702e-05	0.00213134	2.31256
ENSMUSG00000023886.10	protein_coding	Smoc2	2	MGI:1929881	OTTMUSG00000072208.1	2.32216	7.54919	7.17658	5.20765e-05	0.00213134	2.21869
ENSMUSG00000052336.7	protein_coding	Cx3cr1	2	MGI:1333815	OTTMUSG00000062524.1	1.72314	3.28877	7.17593	5.21134e-05	0.00213134	2.43256
ENSMUSG00000024855.10	protein_coding	Pacs1	2	MGI:1277113	ncRNA_host	0.637795	5.8003	7.1416	5.40935e-05	0.00218162	2.15847
ENSMUSG00000026751.14	protein_coding	Nr5a1	2	MGI:1346833	OTTMUSG00000012867.2	1.57379	7.94508	7.14103	5.41266e-05	0.00218162	2.19809
ENSMUSG00000032596.14	protein_coding	Uba7	2	MGI:1349462	overlapping_locus	1.39047	4.99898	7.1314	5.46976e-05	0.00219841	2.24805
ENSMUSG00000020471.11	protein_coding	Pold2	2	MGI:1097163	OTTMUSG00000005094.3	1.12887	4.62982	7.11924	5.54271e-05	0.00221995	2.27019
ENSMUSG00000031161.15	protein_coding	Hdac6	2	MGI:1333752	OTTMUSG00000017170.2	0.767394	5.53432	7.11728	5.55455e-05	0.00221995	2.14963
ENSMUSG00000030062.7	protein_coding	Rpn1	2	MGI:98084	OTTMUSG00000057340.1	0.829516	8.41104	7.11403	5.57434e-05	0.00222106	2.17429
ENSMUSG00000026158.11	protein_coding	Ogfrl1	1	MGI:1917405	OTTMUSG00000046267.3	0.737719	4.57896	7.11162	5.58901e-05	0.00222106	2.24151
ENSMUSG00000046806.13	protein_coding	Cyren	2	MGI:1925662	OTTMUSG00000022823.3	1.17172	3.18581	7.10914	5.60417e-05	0.00222106	2.36441
ENSMUSG00000002032.17	protein_coding	Tmem25	2	MGI:1918937	OTTMUSG00000016729.2	2.98861	3.33938	7.10352	5.63862e-05	0.00222851	2.35627
ENSMUSG00000031897.9	protein_coding	Psmb10	2	MGI:1096380	OTTMUSG00000062064.1	1.01399	5.15281	7.09046	5.71972e-05	0.00224807	2.13389
ENSMUSG00000035697.14	protein_coding	Arhgap45	2	MGI:1917969	OTTMUSG00000019131.1	1.12869	3.80424	7.08526	5.75237e-05	0.00225432	2.30171
ENSMUSG00000043342.9	protein_coding	Hoxd9	2	MGI:96210	OTTMUSG00000016552.4	1.37451	4.90384	7.08289	5.76732e-05	0.00225432	2.1914
ENSMUSG00000019899.17	protein_coding	Lama2	2	MGI:99912	overlapping_locus	1.21952	5.45291	7.06238	5.89839e-05	0.00226854	2.12007
ENSMUSG00000002324.8	protein_coding	Rec8	2	MGI:1929645	OTTMUSG00000027876.2	2.18756	3.43525	7.03833	6.05628e-05	0.00230398	2.28782
ENSMUSG00000036446.5	protein_coding	Lum	2	MGI:109347	OTTMUSG00000064888.1	1.22223	7.20024	7.0235	6.15593e-05	0.00232325	2.01239
ENSMUSG00000041560.12	protein_coding	Nop53	2	MGI:2154441	ncRNA_host	0.760233	7.31124	7.01472	6.21583e-05	0.00233348	2.00268
ENSMUSG00000060550.16	protein_coding	H2-Q7	2	MGI:95936	OTTMUSG00000037191.3	2.42839	4.65617	7.00497	6.28299e-05	0.00234017	2.15524
ENSMUSG00000004508.6	protein_coding	Gab2	2	MGI:1333854	OTTMUSG00000058176.1	1.86958	6.60552	6.97832	6.47079e-05	0.00240382	1.96705
ENSMUSG00000039765.15	protein_coding	Cc2d2a	2	MGI:1924487	OTTMUSG00000018224.5	0.707378	5.605	6.9616	6.59174e-05	0.00244238	1.97075
ENSMUSG00000020672.14	protein_coding	Sntg2	1	MGI:1919541	OTTMUSG00000024421.5	1.56514	3.15831	6.93054	6.82306e-05	0.00250202	2.16221
ENSMUSG00000031425.15	protein_coding	Plp1	2	MGI:97623	OTTMUSG00000016519.2	2.45283	3.69796	6.92351	6.8766e-05	0.00250873	2.16586
ENSMUSG00000042677.7	protein_coding	Zc3h12a	2	MGI:2385891	OTTMUSG00000009246.1	1.9806	2.23574	6.92007	6.903e-05	0.00251191	2.13743
ENSMUSG00000005686.17	protein_coding	Ampd3	2	MGI:1096344	ncRNA_host	2.59518	3.95033	6.90999	6.98093e-05	0.00252178	2.15129
ENSMUSG00000030826.19	protein_coding	Bcat2	2	MGI:1276534	OTTMUSG00000030313.4	0.775279	6.83186	6.89981	7.06061e-05	0.00252408	1.86222
ENSMUSG00000003500.13	protein_coding	Impdh1	2	MGI:96567	OTTMUSG00000033782.5	1.10517	5.60355	6.87606	7.25043e-05	0.00254714	1.85899
ENSMUSG00000031789.17	protein_coding	Cngb1	2	MGI:2664102	OTTMUSG00000031171.5	2.49392	2.47175	6.87308	7.2746e-05	0.00254934	2.02634
ENSMUSG00000030711.16	protein_coding	Sult1a1	2	MGI:102896	OTTMUSG00000025254.2	2.01102	4.22206	6.87077	7.29343e-05	0.00254966	2.08045
ENSMUSG00000078921.3	protein_coding	Tgtp2	2	MGI:3710083	OTTMUSG00000005537.1	1.44853	4.33541	6.84927	7.47122e-05	0.00259269	1.99256
ENSMUSG00000032359.14	protein_coding	Ctsh	2	MGI:107285	OTTMUSG00000024409.4	1.6176	5.91359	6.83748	7.57075e-05	0.00260431	1.82019
ENSMUSG00000036054.15	protein_coding	Sugp2	1	MGI:2678085	OTTMUSG00000030135.2	1.09299	5.59867	6.83664	7.5779e-05	0.00260431	1.81842
ENSMUSG00000041481.17	protein_coding	Serpina3g	2	MGI:105046	overlapping_locus	2.04889	5.59608	6.78747	8.00921e-05	0.0027262	1.75981
ENSMUSG00000045246.11	protein_coding	Kcng4	2	MGI:1913983	OTTMUSG00000033798.1	4.93111	0.874061	6.77494	8.12332e-05	0.00274019	1.15483
ENSMUSG00000038520.15	protein_coding	Tbc1d17	2	MGI:2449973	OTTMUSG00000023129.5	0.609817	5.62363	6.76993	8.16947e-05	0.00274281	1.74197
ENSMUSG00000021947.11	protein_coding	Cryl1	2	MGI:1915881	ncRNA_host	1.18329	5.26667	6.76948	8.17368e-05	0.00274281	1.78917
ENSMUSG00000002732.14	protein_coding	Fkbp7	2	MGI:1336879	OTTMUSG00000013130.2	0.95643	4.21963	6.75329	8.32479e-05	0.00277701	1.89514
ENSMUSG00000021944.15	protein_coding	Gata4	2	MGI:95664	OTTMUSG00000032593.5	1.67312	7.11258	6.7523	8.33416e-05	0.00277701	1.70381
ENSMUSG00000048058.17	protein_coding	Ldlrad3	2	MGI:2138856	OTTMUSG00000019155.1	1.04805	4.66584	6.74097	8.44188e-05	0.00279828	1.78881
ENSMUSG00000056091.12	protein_coding	St3gal5	2	MGI:1339963	OTTMUSG00000048445.4	1.57849	7.52984	6.73786	8.47167e-05	0.00279828	1.69492
ENSMUSG00000020534.14	protein_coding	Shmt1	1	MGI:98299	OTTMUSG00000007760.3	2.08739	3.95476	6.73641	8.48558e-05	0.00279828	1.94491
ENSMUSG00000026627.7	protein_coding	Pacc1	2	MGI:1914200	OTTMUSG00000029581.1	1.3196	5.64972	6.72896	8.55772e-05	0.00279828	1.68809
ENSMUSG00000060216.15	protein_coding	Arrb2	2	MGI:99474	ncRNA_host	0.842669	4.80359	6.72718	8.57499e-05	0.00279828	1.77426
ENSMUSG00000000223.13	protein_coding	Drp2	2	MGI:107432	OTTMUSG00000019226.3	2.67158	2.0195	6.7156	8.6886e-05	0.00282049	1.73991
ENSMUSG00000078974.10	protein_coding	Sec61g	2	MGI:1202066	OTTMUSG00000005181.2	0.939037	6.53483	6.71419	8.70254e-05	0.00282049	1.63755
ENSMUSG00000025931.15	protein_coding	Paqr8	2	MGI:1921479	OTTMUSG00000048364.1	1.25935	5.09263	6.69317	8.91335e-05	0.00286921	1.73385
ENSMUSG00000041423.16	protein_coding	Paqr6	2	MGI:1916207	OTTMUSG00000032750.2	2.90543	1.59666	6.68709	8.97535e-05	0.00287616	1.28809
ENSMUSG00000052105.17	protein_coding	Mtcl1	2	MGI:1915867	overlapping_locus	2.81903	4.95989	6.67124	9.1392e-05	0.00290975	1.76907
ENSMUSG00000031889.9	protein_coding	D230025D16Rik	2	MGI:2443049	OTTMUSG00000031385.2	0.905079	5.41254	6.67102	9.14154e-05	0.00290975	1.62929
ENSMUSG00000064360.1	protein_coding	mt-Nd3	3	MGI:102499		1.49398	6.44534	6.66824	9.17056e-05	0.00291247	1.59143
ENSMUSG00000019789.9	protein_coding	Hey2	2	MGI:1341884	OTTMUSG00000038103.2	3.38657	4.13115	6.65866	9.27163e-05	0.00293371	1.87976
ENSMUSG00000024975.13	protein_coding	Pdcd4	2	MGI:107490	OTTMUSG00000074560.1	0.825006	6.73959	6.63589	9.51654e-05	0.00298899	1.54177
ENSMUSG00000042210.17	protein_coding	Abhd14a	2	MGI:1915894	OTTMUSG00000049587.6	0.754159	4.72071	6.63027	9.57812e-05	0.00300171	1.67237
ENSMUSG00000031613.9	protein_coding	Hpgd	2	MGI:108085	OTTMUSG00000060690.1	2.54528	4.43974	6.6103	9.80032e-05	0.0030536	1.81062
ENSMUSG00000054072.12	protein_coding	Iigp1	2	MGI:1926259	OTTMUSG00000073536.1	1.8948	4.61451	6.58441	0.000100968	0.00308357	1.68122
ENSMUSG00000021265.3	protein_coding	Slc25a29	2	MGI:2444911	OTTMUSG00000027570.1	1.68643	2.00019	6.58385	0.000101034	0.00308357	1.70966
ENSMUSG00000031808.7	protein_coding	Slc27a1	2	MGI:1347098	OTTMUSG00000062164.1	1.03373	7.41866	6.58311	0.00010112	0.00308357	1.49198
ENSMUSG00000026879.14	protein_coding	Gsn	2	MGI:95851	overlapping_locus	2.03852	8.15141	6.58173	0.000101281	0.00308357	1.51391
ENSMUSG00000049892.7	protein_coding	Rasd1	2	MGI:1270848	OTTMUSG00000005806.1	2.58151	5.95072	6.58048	0.000101428	0.00308357	1.54548
ENSMUSG00000038828.13	protein_coding	Tmem214	1	MGI:1916046	OTTMUSG00000022318.3	0.909856	6.71615	6.5691	0.000102768	0.00310994	1.46226
ENSMUSG00000033684.14	protein_coding	Qsox1	1	MGI:1330818	OTTMUSG00000025411.4	0.886177	7.17571	6.56135	0.000103692	0.00310994	1.4659
ENSMUSG00000073412.6	protein_coding	Lst1	2	MGI:1096324	OTTMUSG00000033230.2	2.17268	1.19478	6.56035	0.000103812	0.00310994	1.51521
ENSMUSG00000028476.13	protein_coding	Reck	2	MGI:1855698	ncRNA_host	0.81528	4.46542	6.55877	0.000104001	0.00310994	1.62823
ENSMUSG00000040414.8	protein_coding	Slc25a28	2	MGI:2180509	OTTMUSG00000074132.1	1.19437	6.54802	6.55846	0.000104039	0.00310994	1.4527
ENSMUSG00000025558.19	protein_coding	Dock9	2	MGI:106321	OTTMUSG00000061831.4	1.12179	6.85716	6.55583	0.000104356	0.00310994	1.44799
ENSMUSG00000048779.5	protein_coding	P2ry6	2	MGI:2673874	OTTMUSG00000060006.2	1.19391	3.34086	6.55554	0.000104391	0.00310994	1.74237
ENSMUSG00000045658.16	protein_coding	Pid1	2	MGI:2138391	ncRNA_host	1.43437	4.63676	6.55081	0.000104964	0.00310994	1.64479
ENSMUSG00000030737.17	protein_coding	Slco2b1	1	MGI:1351872	OTTMUSG00000024669.4	1.39686	3.87091	6.52933	0.000107608	0.00315254	1.68495
ENSMUSG00000049044.16	protein_coding	Rapgef4	2	MGI:1917723	OTTMUSG00000013137.4	1.73475	5.02033	6.52893	0.000107658	0.00315254	1.56537
ENSMUSG00000089768.2	protein_coding	Tmsb15b1	2	MGI:3843059	overlapping_locus	2.10953	2.02685	6.52687	0.000107916	0.00315254	1.62238
ENSMUSG00000030217.2	protein_coding	Art4	2	MGI:1202710	OTTMUSG00000027072.2	1.41497	4.87028	6.51946	0.000108847	0.00316057	1.50459
ENSMUSG00000026456.18	protein_coding	Cyb5r1	2	MGI:1919267	OTTMUSG00000023725.5	0.819955	5.63222	6.51291	0.000109678	0.00317821	1.4221
ENSMUSG00000074151.13	protein_coding	Nlrc5	2	MGI:3612191	ncRNA_host	1.92133	3.54329	6.51115	0.000109903	0.00317826	1.70542
ENSMUSG00000022676.7	protein_coding	Snai2	2	MGI:1096393	OTTMUSG00000071253.1	1.31461	3.79691	6.50058	0.000111261	0.003211	1.6625
ENSMUSG00000052609.9	protein_coding	Plekhg3	2	MGI:2388284	OTTMUSG00000065201.2	1.01625	5.31242	6.48851	0.000112835	0.0032425	1.45494
ENSMUSG00000024644.17	protein_coding	Cndp2	2	MGI:1913304	OTTMUSG00000073633.1	0.724218	6.61469	6.46709	0.000115689	0.00330528	1.33441
ENSMUSG00000028565.18	protein_coding	Nfia	2	MGI:108056	OTTMUSG00000007951.3	0.761637	7.29343	6.46451	0.000116038	0.0033086	1.34796
ENSMUSG00000071005.7	protein_coding	Ccl19	2	MGI:1346316	OTTMUSG00000006591.2	2.53846	-0.0879799	6.44839	0.000118245	0.00336477	1.03193
ENSMUSG00000030621.17	protein_coding	Me3	2	MGI:1916679	OTTMUSG00000025905.2	3.50117	3.7667	6.44417	0.00011883	0.00336811	1.64022
ENSMUSG00000028681.11	protein_coding	Ptch2	2	MGI:1095405	OTTMUSG00000009923.6	1.47055	2.29539	6.43696	0.000119837	0.00338367	1.58807
ENSMUSG00000030134.11	protein_coding	Rasgef1a	2	MGI:1917977	ncRNA_host	2.71241	0.383544	6.4315	0.000120606	0.00339126	0.95354
ENSMUSG00000046792.8	protein_coding	Zfp787	2	MGI:1914359	OTTMUSG00000060037.1	0.682718	5.25701	6.42375	0.000121706	0.0034095	1.34083
ENSMUSG00000038068.15	protein_coding	Rnf144b	2	MGI:2384986	OTTMUSG00000068079.2	1.95503	4.90836	6.42356	0.000121734	0.0034095	1.499
ENSMUSG00000038967.13	protein_coding	Pdk2	2	MGI:1343087	OTTMUSG00000001622.1	0.961899	5.48763	6.42136	0.000122048	0.00341159	1.32973
ENSMUSG00000027257.13	protein_coding	Pacsin3	2	MGI:1891410	OTTMUSG00000014429.4	1.43512	4.8781	6.41382	0.000123132	0.00342842	1.415
ENSMUSG00000025816.15	protein_coding	Sec61a2	2	MGI:1931071	OTTMUSG00000010876.3	0.679199	5.3611	6.40943	0.000123768	0.003439	1.32077
ENSMUSG00000050332.7	protein_coding	Amer1	2	MGI:1919595	OTTMUSG00000018053.2	0.867869	4.76509	6.40154	0.000124921	0.003439	1.39545
ENSMUSG00000025358.16	protein_coding	Cdk2	2	MGI:104772	OTTMUSG00000065124.1	0.699078	5.37733	6.39308	0.000126169	0.00345921	1.3004
ENSMUSG00000026437.11	protein_coding	Cdk18	2	MGI:97518	OTTMUSG00000049382.1	1.29521	4.48101	6.3866	0.000127135	0.00346188	1.37558
ENSMUSG00000033902.12	protein_coding	Mapkbp1	2	MGI:1347004	ncRNA_host	0.88688	6.1581	6.38303	0.000127672	0.00346188	1.23955
ENSMUSG00000019689.4	protein_coding	Fmc1	2	MGI:1913367	OTTMUSG00000024224.1	0.809804	4.81946	6.37411	0.00012902	0.0034881	1.33108
ENSMUSG00000028542.17	protein_coding	Slc6a9	1	MGI:95760	OTTMUSG00000008656.10	1.32164	5.06977	6.36987	0.000129667	0.00349414	1.33694
ENSMUSG00000022843.17	protein_coding	Clcn2	2	MGI:105061	OTTMUSG00000028531.3	0.833398	5.60559	6.3644	0.000130505	0.0035037	1.24651
ENSMUSG00000024735.13	protein_coding	Prpf19	2	MGI:106247	OTTMUSG00000046847.5	0.693121	7.40762	6.36434	0.000130514	0.0035037	1.23353
ENSMUSG00000033436.13	protein_coding	Armcx2	2	MGI:1914666	OTTMUSG00000019456.4	0.682916	7.14853	6.34983	0.00013277	0.0035442	1.20695
ENSMUSG00000035458.15	protein_coding	Tnni3	2	MGI:98783	overlapping_locus	2.82384	5.52821	6.34205	0.000133998	0.00355035	1.38721
ENSMUSG00000038352.15	protein_coding	Arl5c	2	MGI:3028577	OTTMUSG00000002915.1	3.01509	1.48666	6.34204	0.000133999	0.00355035	1.20067
ENSMUSG00000029490.4	protein_coding	Mfsd7a	2	MGI:2442629	OTTMUSG00000074647.2	1.56043	2.74677	6.328	0.000136245	0.00357444	1.50104
ENSMUSG00000006369.14	protein_coding	Fbln1	2	MGI:95487	OTTMUSG00000030663.2	2.03612	6.52796	6.32198	0.00013722	0.0035889	1.18488
ENSMUSG00000027330.16	protein_coding	Cdc25b	2	MGI:99701	OTTMUSG00000016040.2	0.985961	3.94822	6.29855	0.000141089	0.00366987	1.42925
ENSMUSG00000044167.6	protein_coding	Foxo1	2	MGI:1890077	OTTMUSG00000021250.3	2.78882	7.63997	6.27382	0.000145302	0.00373702	1.13625
ENSMUSG00000018899.16	protein_coding	Irf1	2	MGI:96590	OTTMUSG00000005648.12	1.09692	5.45999	6.27323	0.000145403	0.00373702	1.14097
ENSMUSG00000042129.8	protein_coding	Rassf4	2	MGI:2386853	ncRNA_host	1.59047	4.71079	6.27148	0.000145707	0.00373702	1.23948
ENSMUSG00000051811.14	protein_coding	Cox6b2	2	MGI:3044182	OTTMUSG00000043341.2	1.28879	3.18611	6.26517	0.000146807	0.00374331	1.43047
ENSMUSG00000036473.16	protein_coding	Tbc1d24	2	MGI:2443456	overlapping_locus	0.779846	4.83912	6.25615	0.000148396	0.00375168	1.18829
ENSMUSG00000022114.5	protein_coding	Spry2	2	MGI:1345138	OTTMUSG00000069591.1	0.862523	4.23151	6.25582	0.000148453	0.00375168	1.28484
ENSMUSG00000041515.10	protein_coding	Irf8	1	MGI:96395	OTTMUSG00000033858.6	1.47336	3.94487	6.25044	0.000149411	0.00376917	1.32503
ENSMUSG00000041141.7	protein_coding	Pnmal1	2	MGI:1918941	OTTMUSG00000058183.1	3.74224	0.932981	6.24874	0.000149714	0.00377014	0.745839
ENSMUSG00000034403.16	protein_coding	Pja1	2	MGI:1101765	OTTMUSG00000018068.1	0.753593	7.16852	6.24385	0.000150592	0.00377016	1.07217
ENSMUSG00000032702.16	protein_coding	Kank1	2	MGI:2147707	OTTMUSG00000033447.1	1.38546	5.49195	6.24221	0.000150888	0.00377016	1.15045
ENSMUSG00000017004.7	protein_coding	Svs5	2	MGI:98453	OTTMUSG00000001085.2	2.9433	0.325056	6.24217	0.000150895	0.00377016	0.703977
ENSMUSG00000036111.8	protein_coding	Lmo1	2	MGI:102812	OTTMUSG00000060098.1	4.39289	1.31667	6.24137	0.00015104	0.00377016	0.826059
ENSMUSG00000050645.3	protein_coding	Defb19	2	MGI:2385955	OTTMUSG00000015831.1	3.0125	3.33101	6.22679	0.000153697	0.00380975	1.39186
ENSMUSG00000017167.6	protein_coding	Cntnap1	2	MGI:1858201	OTTMUSG00000002728.1	1.24079	3.98344	6.21832	0.000155264	0.00383311	1.29453
ENSMUSG00000030683.11	protein_coding	Sez6l2	2	MGI:2385295	overlapping_locus	1.02242	3.63205	6.21203	0.000156438	0.00384422	1.28153
ENSMUSG00000033578.7	protein_coding	Tmem35a	2	MGI:1914814	OTTMUSG00000019227.1	1.13275	5.66458	6.20768	0.000157257	0.00385767	1.05133
ENSMUSG00000003849.8	protein_coding	Nqo1	2	MGI:103187	OTTMUSG00000022884.1	2.18019	2.62832	6.20416	0.000157923	0.00386735	1.36386
ENSMUSG00000071369.11	protein_coding	Map3k5	2	MGI:1346876	OTTMUSG00000031050.4	2.70129	5.62056	6.19791	0.000159112	0.00388976	1.15719
ENSMUSG00000059857.15	protein_coding	Ntng1	2	MGI:1934028	OTTMUSG00000007362.10	2.68624	1.76801	6.18221	0.000162143	0.00393214	1.06732
ENSMUSG00000031379.13	protein_coding	Pir	2	MGI:1916906	ncRNA_host	1.22491	3.13904	6.18178	0.000162227	0.00393214	1.33612
ENSMUSG00000045287.6	protein_coding	Rtn4rl1	2	MGI:2661375	OTTMUSG00000006197.1	0.931542	4.38785	6.17474	0.000163609	0.00395249	1.14969
ENSMUSG00000073411.12	protein_coding	H2-D1	2	MGI:95896	OTTMUSG00000037094.2	1.22504	8.01492	6.17467	0.000163622	0.00395249	1.03121
ENSMUSG00000028125.14	protein_coding	Abca4	2	MGI:109424	OTTMUSG00000029911.4	3.53629	2.26259	6.1717	0.000164208	0.00395991	1.03627
ENSMUSG00000041075.8	protein_coding	Fzd7	2	MGI:108570	OTTMUSG00000020777.2	0.821653	4.72636	6.16727	0.000165086	0.00397435	1.09887
ENSMUSG00000039354.16	protein_coding	Smarcal1	2	MGI:1859183	OTTMUSG00000021499.4	1.09897	5.40335	6.15627	0.00016729	0.00401384	1.01329
ENSMUSG00000039205.16	protein_coding	Ciz1	2	MGI:1920234	OTTMUSG00000012950.3	0.616254	6.32317	6.15117	0.000168322	0.0040318	0.937563
ENSMUSG00000044365.15	protein_coding	Cxxc4	2	MGI:2442112	OTTMUSG00000042554.4	2.11562	4.82491	6.14967	0.000168629	0.00403235	1.17286
ENSMUSG00000057329.7	protein_coding	Bcl2	2	MGI:88138	ncRNA_host	1.29999	4.19353	6.14649	0.000169276	0.00404105	1.23235
ENSMUSG00000002797.9	protein_coding	Ggct	2	MGI:95700	OTTMUSG00000023525.3	1.51559	4.5325	6.13911	0.000170792	0.00406486	1.09166
ENSMUSG00000027577.14	protein_coding	Chrna4	2	MGI:87888	OTTMUSG00000016395.4	1.95486	2.44862	6.13876	0.000170865	0.00406486	1.2703
ENSMUSG00000031760.9	protein_coding	Mt3	2	MGI:97173	OTTMUSG00000061607.1	4.94322	3.0951	6.12584	0.000173555	0.00410872	1.21673
ENSMUSG00000022999.15	protein_coding	Lmbr1l	2	MGI:1289247	OTTMUSG00000024113.3	0.788097	5.07074	6.12356	0.000174035	0.00411323	0.996273
ENSMUSG00000037405.8	protein_coding	Icam1	2	MGI:96392	OTTMUSG00000063048.1	1.30384	3.84456	6.11212	0.000176463	0.00414311	1.15018
ENSMUSG00000024621.16	protein_coding	Csf1r	2	MGI:1339758	ncRNA_host	1.21391	4.72627	6.11046	0.00017682	0.00414463	1.01241
ENSMUSG00000074127.6	protein_coding	Cmtm2a	2	MGI:2447160	overlapping_locus	2.53803	3.00823	6.09039	0.000181178	0.00419837	1.22988
ENSMUSG00000019817.18	protein_coding	Plagl1	2	MGI:1100874	OTTMUSG00000031215.8	1.46089	5.39057	6.08324	0.00018276	0.00421444	0.958466
ENSMUSG00000004044.9	protein_coding	Cavin1	2	MGI:1277968	OTTMUSG00000002126.1	0.938054	8.40506	6.07035	0.000185648	0.0042686	0.912659
ENSMUSG00000024076.10	protein_coding	Vit	2	MGI:1921449	OTTMUSG00000072592.1	3.04228	2.19319	6.06578	0.000186685	0.00427035	0.967132
ENSMUSG00000037813.13	protein_coding	D630003M21Rik	2	MGI:3606579	OTTMUSG00000015939.2	1.77319	2.19715	6.06154	0.000187652	0.00428143	1.15739
ENSMUSG00000035042.2	protein_coding	Ccl5	2	MGI:98262	OTTMUSG00000000992.1	2.32285	0.985085	6.05724	0.000188638	0.00428508	0.951136
ENSMUSG00000020877.11	protein_coding	Scrn2	2	MGI:1343092	OTTMUSG00000001863.5	1.07659	4.81822	6.05638	0.000188835	0.00428508	0.943435
ENSMUSG00000030782.17	protein_coding	Tgfb1i1	2	MGI:102784	OTTMUSG00000036582.3	0.935074	6.20308	6.0523	0.000189776	0.00429274	0.823897
ENSMUSG00000038884.14	protein_coding	Shfl	2	MGI:2441788	OTTMUSG00000042070.2	1.19227	5.22596	6.04678	0.00019106	0.00431177	0.911175
ENSMUSG00000040428.19	protein_coding	Plekha4	2	MGI:1916467	OTTMUSG00000029145.2	1.32972	3.33925	6.04595	0.000191253	0.00431177	1.15179
ENSMUSG00000039264.9	protein_coding	Gimap3	2	MGI:1932723	OTTMUSG00000057387.1	2.48956	1.63452	6.04348	0.00019183	0.00431177	1.10038
ENSMUSG00000002983.17	protein_coding	Relb	2	MGI:103289	OTTMUSG00000020490.3	1.07582	4.30787	6.03705	0.000193342	0.00432133	0.950841
ENSMUSG00000045288.10	protein_coding	Ush1g	2	MGI:2450757	OTTMUSG00000003746.1	2.28043	2.70646	6.03395	0.000194077	0.00432133	1.17297
ENSMUSG00000054850.4	protein_coding	Smim10l2a	1	MGI:2443645	OTTMUSG00000017519.3	4.38148	3.96639	6.02863	0.000195342	0.00432415	1.16751
ENSMUSG00000037583.2	protein_coding	Nr0b2	2	MGI:1346344	OTTMUSG00000011155.1	1.89134	1.63425	6.02608	0.000195953	0.00432922	1.10116
ENSMUSG00000074063.10	protein_coding	Osgin1	2	MGI:1919089	OTTMUSG00000027525.4	1.00426	3.79581	6.01577	0.000198442	0.00436957	1.02923
ENSMUSG00000030148.15	protein_coding	Clec4a2	2	MGI:1349412	overlapping_locus	1.57869	1.83167	6.0047	0.00020115	0.00439626	1.1052
ENSMUSG00000056054.9	protein_coding	S100a8	2	MGI:88244	OTTMUSG00000052758.1	3.74948	0.18325	5.99548	0.00020344	0.00441915	0.906416
ENSMUSG00000022575.5	protein_coding	Gsdmd	2	MGI:1916396	OTTMUSG00000070816.2	1.04681	4.38795	5.97787	0.000207887	0.00448957	0.922567
ENSMUSG00000036667.14	protein_coding	Tcaf1	2	MGI:1914665	OTTMUSG00000027060.4	0.957099	8.17262	5.9774	0.000208008	0.00448957	0.792204
ENSMUSG00000033538.13	protein_coding	Casp4	2	MGI:107700	OTTMUSG00000033830.2	1.63957	2.38483	5.97396	0.000208891	0.00448957	1.10156
ENSMUSG00000050014.8	protein_coding	Apol10b	2	MGI:3043522	OTTMUSG00000035236.2	1.96644	1.36266	5.95142	0.00021477	0.00458925	0.917231
ENSMUSG00000040435.12	protein_coding	Ppp1r15a	2	MGI:1927072	OTTMUSG00000024467.2	1.20154	5.19985	5.94503	0.000216469	0.00459889	0.753048
ENSMUSG00000037621.8	protein_coding	Atoh8	2	MGI:1918343	OTTMUSG00000057917.2	1.29758	3.19244	5.94328	0.000216938	0.00459889	1.0374
ENSMUSG00000029455.14	protein_coding	Aldh2	2	MGI:99600	OTTMUSG00000023440.3	0.780935	8.27335	5.93604	0.000218885	0.00462167	0.73123
ENSMUSG00000039405.7	protein_coding	Prss23	2	MGI:1923703	OTTMUSG00000059648.1	2.22185	6.36477	5.93474	0.000219237	0.00462167	0.704781
ENSMUSG00000041817.14	protein_coding	Fam169a	2	MGI:2444268	OTTMUSG00000067669.1	2.27363	3.50663	5.92971	0.000220604	0.00463627	1.01733
ENSMUSG00000024678.6	protein_coding	Ms4a4d	2	MGI:1913857	OTTMUSG00000028272.2	1.13764	3.71907	5.92829	0.00022099	0.00463687	0.978612
ENSMUSG00000042514.11	protein_coding	Klhl14	2	MGI:1921249	OTTMUSG00000029781.1	2.30868	3.0211	5.92722	0.000221285	0.00463687	1.044
ENSMUSG00000055538.7	protein_coding	Zcchc24	2	MGI:1919168	OTTMUSG00000044564.2	0.765557	5.87152	5.92329	0.000222361	0.00463893	0.667297
ENSMUSG00000018770.9	protein_coding	Atp5g3	2	MGI:2442035	OTTMUSG00000013287.1	1.38344	8.87662	5.9213	0.00022291	0.00464358	0.765313
ENSMUSG00000048521.8	protein_coding	Cxcr6	2	MGI:1934582	OTTMUSG00000062909.1	1.89157	0.740478	5.91984	0.000223312	0.00464516	0.794231
ENSMUSG00000000120.6	protein_coding	Ngfr	2	MGI:97323	OTTMUSG00000001661.1	1.35541	2.76161	5.90768	0.000226699	0.00469501	1.02263
ENSMUSG00000020601.8	protein_coding	Trib2	2	MGI:2145021	ncRNA_host	3.75834	7.46189	5.90085	0.000228626	0.00471251	0.683566
ENSMUSG00000029096.15	protein_coding	Htra3	2	MGI:1925808	OTTMUSG00000024097.3	1.015	6.05211	5.88966	0.000231821	0.00474718	0.617875
ENSMUSG00000050394.14	protein_coding	Armcx6	2	MGI:2147993	OTTMUSG00000019457.1	1.03449	5.15309	5.88908	0.000231988	0.00474718	0.670206
ENSMUSG00000028634.17	protein_coding	Hivep3	2	MGI:106589	overlapping_locus	1.63527	3.6881	5.88679	0.00023265	0.00474718	0.938658
ENSMUSG00000042763.9	protein_coding	Maneal	2	MGI:2684896	OTTMUSG00000009200.1	2.65452	0.303978	5.88211	0.000234004	0.00474718	0.456246
ENSMUSG00000053062.16	protein_coding	Jam2	2	MGI:1933820	ncRNA_host	1.50256	6.19799	5.88194	0.000234054	0.00474718	0.636333
ENSMUSG00000037872.5	protein_coding	Ackr1	2	MGI:1097689	overlapping_locus	4.38923	0.404359	5.88124	0.00023426	0.00474718	0.392511
ENSMUSG00000041117.8	protein_coding	Ccdc8	2	MGI:3612184	OTTMUSG00000037103.3	0.964564	5.96447	5.87956	0.000234746	0.00474718	0.59928
ENSMUSG00000021662.11	protein_coding	Arhgef28	2	MGI:1346016	OTTMUSG00000067709.2	3.02143	5.36158	5.87679	0.000235557	0.00474718	0.830494
ENSMUSG00000024299.17	protein_coding	Adamts10	2	MGI:2449112	OTTMUSG00000037200.2	0.851634	6.94988	5.8672	0.000238383	0.00479056	0.575235
ENSMUSG00000038156.16	protein_coding	Spon1	2	MGI:2385287	OTTMUSG00000024553.3	2.85238	4.95752	5.86189	0.000239963	0.0048155	0.810575
ENSMUSG00000028399.18	protein_coding	Ptprd	2	MGI:97812	ncRNA_host	1.36048	7.67723	5.85449	0.000242184	0.00484304	0.587174
ENSMUSG00000034845.6	protein_coding	Plvap	2	MGI:1890497	OTTMUSG00000062158.1	1.46337	4.23274	5.85392	0.000242356	0.00484304	0.799123
ENSMUSG00000027485.15	protein_coding	Bpifb1	2	MGI:2137431	OTTMUSG00000015883.1	4.42366	0.52117	5.84755	0.000244289	0.00487362	0.238707
ENSMUSG00000026278.14	protein_coding	Bok	2	MGI:1858494	OTTMUSG00000048660.3	1.27355	5.56242	5.84464	0.000245178	0.00487888	0.612322
ENSMUSG00000023467.18	protein_coding	Tulp2	2	MGI:1861600	OTTMUSG00000024071.3	3.93572	3.86553	5.83838	0.0002471	0.00490341	0.926639
ENSMUSG00000018634.10	protein_coding	Crhr1	2	MGI:88498	OTTMUSG00000003151.1	6.31909	-0.0743062	5.83057	0.000249522	0.00493769	-0.317553
ENSMUSG00000021175.15	protein_coding	Cdca7l	2	MGI:2384982	OTTMUSG00000040128.3	1.87657	3.27176	5.82652	0.000250786	0.00495273	0.915031
ENSMUSG00000004631.15	protein_coding	Sgce	2	MGI:1329042	OTTMUSG00000023184.7	0.738748	5.47905	5.8257	0.000251043	0.00495273	0.56592
ENSMUSG00000064225.6	protein_coding	Paqr9	2	MGI:1922802	OTTMUSG00000022621.3	2.09756	3.73717	5.8248	0.000251326	0.00495273	0.829664
ENSMUSG00000069601.14	protein_coding	Ank3	1	MGI:88026	OTTMUSG00000043361.8	1.88272	4.74692	5.81954	0.000252986	0.0049755	0.800293
ENSMUSG00000037254.18	protein_coding	Itih2	2	MGI:96619	OTTMUSG00000011191.3	3.904	3.16845	5.81892	0.000253181	0.0049755	0.911763
ENSMUSG00000026580.16	protein_coding	Selp	2	MGI:98280	OTTMUSG00000034812.1	2.74657	0.616591	5.80876	0.000256421	0.00501172	0.592303
ENSMUSG00000007872.3	protein_coding	Id3	2	MGI:96398	OTTMUSG00000009864.2	1.15332	6.88962	5.80627	0.00025722	0.00501172	0.502035
ENSMUSG00000085933.3	protein_coding	Tmem61	2	MGI:3041156	overlapping_locus	3.92949	-0.0376909	5.80561	0.000257433	0.00501172	0.400715
ENSMUSG00000024985.20	protein_coding	Tcf7l2	2	MGI:1202879	overlapping_locus	1.03463	4.98558	5.80434	0.000257842	0.00501172	0.623505
ENSMUSG00000042436.12	protein_coding	Mfap4	2	MGI:1342276	OTTMUSG00000005836.1	1.22329	5.36803	5.79857	0.000259714	0.00502129	0.56953
ENSMUSG00000022332.8	protein_coding	Khdrbs3	2	MGI:1313312	OTTMUSG00000070612.1	1.00293	5.36598	5.79739	0.000260099	0.00502129	0.572839
ENSMUSG00000101174.8	protein_coding	Hoxd4	2	MGI:96208	ncRNA_host	1.3544	4.5055	5.78931	0.000262747	0.00504502	0.690784
ENSMUSG00000023153.9	protein_coding	Tmem52	2	MGI:1916921	OTTMUSG00000010711.2	2.40451	1.1615	5.78249	0.000265007	0.00506776	0.60856
ENSMUSG00000054640.15	protein_coding	Slc8a1	2	MGI:107956	OTTMUSG00000072709.1	1.10144	4.77804	5.78206	0.000265149	0.00506776	0.678526
ENSMUSG00000005672.12	protein_coding	Kit	2	MGI:96677	overlapping_locus	2.55493	5.54177	5.77961	0.000265966	0.00506776	0.59866
ENSMUSG00000020156.16	protein_coding	Pwwp3a	1	MGI:1915364	OTTMUSG00000000010.2	0.609009	5.86341	5.77838	0.000266378	0.00506776	0.472058
ENSMUSG00000086040.8	protein_coding	Wipf3	2	MGI:3044681	overlapping_locus	2.12718	2.03159	5.77824	0.000266424	0.00506776	0.718324
ENSMUSG00000023367.14	protein_coding	Tmem176a	2	MGI:1913308	OTTMUSG00000057391.3	0.964359	7.77862	5.77699	0.000266842	0.00506891	0.503166
ENSMUSG00000071711.12	protein_coding	Mpst	2	MGI:2179733	OTTMUSG00000070729.1	0.759495	5.49414	5.77088	0.000268901	0.00508766	0.501248
ENSMUSG00000078453.3	protein_coding	Abracl	2	MGI:1920362	OTTMUSG00000065161.2	0.79817	5.57576	5.76671	0.000270315	0.0050941	0.474751
ENSMUSG00000038580.13	protein_coding	Sct	2	MGI:99466	OTTMUSG00000060259.1	5.16901	-1.02583	5.76238	0.00027179	0.00510644	-0.768635
ENSMUSG00000089809.9	protein_coding	Rasgef1b	2	MGI:2443755	OTTMUSG00000035958.2	2.83902	4.71491	5.76058	0.000272406	0.00510644	0.695931
ENSMUSG00000005968.14	protein_coding	Tuft1	2	MGI:109572	OTTMUSG00000019566.6	1.09533	3.83374	5.7572	0.000273567	0.00511889	0.733779
ENSMUSG00000042404.16	protein_coding	Dennd4b	2	MGI:2446201	ncRNA_host	0.629284	4.38028	5.75252	0.000275185	0.00512368	0.616752
ENSMUSG00000021684.17	protein_coding	Pde8b	1	MGI:2443999	OTTMUSG00000032523.9	1.84057	3.68079	5.75222	0.000275287	0.00512368	0.791364
ENSMUSG00000030872.14	protein_coding	Gga2	2	MGI:1921355	OTTMUSG00000025491.1	0.71321	5.74717	5.7516	0.000275504	0.00512368	0.451107
ENSMUSG00000025739.13	protein_coding	Gng13	2	MGI:1925616	OTTMUSG00000035881.1	1.70133	2.6507	5.75061	0.000275846	0.00512368	0.839767
ENSMUSG00000026816.14	protein_coding	Gtf3c5	2	MGI:1917489	OTTMUSG00000011674.3	0.691283	4.82342	5.74631	0.000277348	0.00513258	0.558406
ENSMUSG00000026791.14	protein_coding	Slc2a8	1	MGI:1860103	OTTMUSG00000012577.4	0.903012	4.24968	5.74396	0.00027817	0.00514	0.615741
ENSMUSG00000072770.9	protein_coding	Acrbp	2	MGI:1859515	overlapping_locus	1.2888	3.10729	5.73946	0.000279751	0.00516143	0.805105
ENSMUSG00000031785.16	protein_coding	Adgrg1	2	MGI:1340051	OTTMUSG00000061709.1	2.13213	6.65595	5.73405	0.000281667	0.00516446	0.429616
ENSMUSG00000029781.7	protein_coding	Fkbp9	2	MGI:1350921	OTTMUSG00000022504.1	0.758571	7.474	5.7272	0.000284114	0.00520254	0.408293
ENSMUSG00000036560.14	protein_coding	Lgi4	1	MGI:2180197	OTTMUSG00000036043.2	1.74166	2.13709	5.72534	0.000284785	0.00520342	0.805315
ENSMUSG00000044252.18	protein_coding	Osbpl1a	1	MGI:1927551	OTTMUSG00000030147.5	1.06053	5.50735	5.72396	0.00028528	0.0052038	0.447475
ENSMUSG00000031813.8	protein_coding	Mvb12a	2	MGI:1920961	OTTMUSG00000062161.1	0.61377	5.68973	5.71715	0.000287746	0.00521709	0.397399
ENSMUSG00000022211.9	protein_coding	Carmil3	2	MGI:2448573	OTTMUSG00000069664.1	2.50561	4.39467	5.71575	0.000288256	0.00521709	0.67314
ENSMUSG00000063268.12	protein_coding	Parp10	2	MGI:3712326	overlapping_locus	0.77709	5.09726	5.71487	0.000288575	0.00521709	0.45712
ENSMUSG00000074863.5	protein_coding	Platr25	2	MGI:3645613	overlapping_locus	1.26535	3.98992	5.70967	0.000290482	0.0052449	0.678133
ENSMUSG00000023927.15	protein_coding	Satb1	2	MGI:105084	overlapping_locus	0.810749	5.38141	5.70234	0.000293191	0.00527373	0.421448
ENSMUSG00000015377.10	protein_coding	Dennd6b	2	MGI:1916690	ncRNA_host	0.759384	4.57035	5.69771	0.000294914	0.00529803	0.540783
ENSMUSG00000007682.6	protein_coding	Dio2	2	MGI:1338833	OTTMUSG00000065914.1	2.56142	1.92525	5.68196	0.000300862	0.00533622	0.605295
ENSMUSG00000032265.14	protein_coding	Tent5a	2	MGI:2670964	OTTMUSG00000045030.1	1.66593	4.83264	5.68092	0.00030126	0.00533622	0.556462
ENSMUSG00000060703.12	protein_coding	Cd302	2	MGI:1913455	overlapping_locus	1.19408	4.76878	5.67553	0.00030333	0.00534937	0.473974
ENSMUSG00000042109.8	protein_coding	Csdc2	2	MGI:2146027	OTTMUSG00000028156.4	1.37699	4.80593	5.67434	0.000303788	0.00534937	0.510291
ENSMUSG00000036622.15	protein_coding	Atp13a2	2	MGI:1922022	OTTMUSG00000010089.4	1.13593	6.51239	5.66574	0.000307125	0.00537487	0.306977
ENSMUSG00000030087.11	protein_coding	Klf15	2	MGI:1929988	OTTMUSG00000022237.3	1.41836	3.92842	5.66267	0.000308328	0.00538082	0.617744
ENSMUSG00000026309.14	protein_coding	Ilkap	2	MGI:1914694	OTTMUSG00000048492.2	0.642229	6.09941	5.66259	0.000308359	0.00538082	0.303597
ENSMUSG00000030849.18	protein_coding	Fgfr2	2	MGI:95523	ncRNA_host	0.993159	6.07569	5.6503	0.000313219	0.00543473	0.310419
ENSMUSG00000029122.11	protein_coding	Evc	1	MGI:1890596	OTTMUSG00000024883.2	1.13468	4.63258	5.64059	0.00031712	0.00549571	0.484784
ENSMUSG00000028669.15	protein_coding	Pithd1	2	MGI:1913443	OTTMUSG00000009845.3	0.846383	4.40868	5.63219	0.000320534	0.00552125	0.497695
ENSMUSG00000027375.14	protein_coding	Mal	2	MGI:892970	OTTMUSG00000016065.2	1.78474	2.7181	5.61981	0.000325643	0.0055537	0.681789
ENSMUSG00000038644.14	protein_coding	Pold1	2	MGI:97741	ncRNA_host	0.947872	4.4125	5.6179	0.000326436	0.0055537	0.493427
ENSMUSG00000041264.16	protein_coding	Uspl1	1	MGI:2442342	OTTMUSG00000028825.5	0.594414	5.78101	5.6156	0.000327397	0.0055537	0.254951
ENSMUSG00000079845.8	protein_coding	Xlr4a	2	MGI:3574098	OTTMUSG00000017711.4	2.45809	0.164889	5.61349	0.000328283	0.0055537	0.241692
ENSMUSG00000057058.16	protein_coding	Skap1	2	MGI:1925723	OTTMUSG00000001774.6	4.3839	0.66661	5.61258	0.000328663	0.0055537	-0.144335
ENSMUSG00000061898.10	protein_coding	Rbak	2	MGI:1927369	OTTMUSG00000036790.2	0.811862	4.78601	5.6079	0.000330638	0.00557705	0.358964
ENSMUSG00000030551.14	protein_coding	Nr2f2	2	MGI:1352452	OTTMUSG00000023060.3	0.751332	6.99322	5.60327	0.000332604	0.00559277	0.222992
ENSMUSG00000030157.5	protein_coding	Clec2d	2	MGI:2135589	OTTMUSG00000029144.1	1.25973	5.47027	5.59793	0.000334886	0.0056143	0.274596
ENSMUSG00000022840.9	protein_coding	Adcy5	2	MGI:99673	OTTMUSG00000071863.1	1.54284	4.45371	5.59175	0.000337547	0.00563956	0.474178
ENSMUSG00000052889.11	protein_coding	Prkcb	2	MGI:97596	ncRNA_host	1.333	2.58142	5.59046	0.000338104	0.00563956	0.645214
ENSMUSG00000070802.5	protein_coding	Pnmal2	2	MGI:3645856	OTTMUSG00000058182.1	0.887605	4.27102	5.58561	0.000340214	0.00566387	0.450739
ENSMUSG00000037169.15	protein_coding	Mycn	2	MGI:97357	OTTMUSG00000032640.2	2.41514	3.11674	5.5718	0.000346296	0.00572253	0.624892
ENSMUSG00000030450.11	protein_coding	Oca2	1	MGI:97454	OTTMUSG00000025863.5	4.22979	2.59604	5.57009	0.000347057	0.00572846	0.614133
ENSMUSG00000063652.10	protein_coding	Slc22a21	2	MGI:1929481	overlapping_locus	0.954078	3.31647	5.56564	0.00034905	0.00573778	0.554442
ENSMUSG00000029287.14	protein_coding	Tgfbr3	2	MGI:104637	OTTMUSG00000028168.1	1.23186	6.61262	5.56288	0.000350289	0.00574183	0.170274
ENSMUSG00000003555.8	protein_coding	Cyp17a1	2	MGI:88586	OTTMUSG00000023316.2	6.00275	6.54999	5.54783	0.000357138	0.00579896	0.381654
ENSMUSG00000026360.9	protein_coding	Rgs2	2	MGI:1098271	OTTMUSG00000020882.3	1.34993	7.27936	5.54693	0.000357552	0.00579896	0.150667
ENSMUSG00000021643.15	protein_coding	Serf1	2	MGI:1337114	OTTMUSG00000032625.1	0.779757	4.70309	5.54542	0.000358246	0.00579896	0.280269
ENSMUSG00000067916.9	protein_coding	Zfp991	2	MGI:3701604	OTTMUSG00000010657.3	0.736694	4.38522	5.54493	0.000358474	0.00579896	0.35912
ENSMUSG00000030546.14	protein_coding	Plin1	2	MGI:1890505	OTTMUSG00000058580.1	4.49331	4.31366	5.53917	0.000361142	0.00582578	0.561325
ENSMUSG00000048445.6	protein_coding	Ccdc57	2	MGI:1918526	OTTMUSG00000004162.1	1.05255	3.62368	5.53367	0.00036371	0.00583526	0.50187
ENSMUSG00000093661.1	protein_coding	Eif4e3	2	MGI:1914142	overlapping_locus	1.19666	5.00278	5.53352	0.000363781	0.00583526	0.244982
ENSMUSG00000004032.10	protein_coding	Gstm5	2	MGI:1309466	OTTMUSG00000035923.2	1.00797	5.34377	5.53212	0.000364439	0.00583662	0.201887
ENSMUSG00000062753.14	protein_coding	AI413582	2	MGI:2146839	OTTMUSG00000028934.3	0.969815	3.58799	5.52975	0.000365558	0.00583662	0.439088
ENSMUSG00000006611.15	protein_coding	Hfe	2	MGI:109191	OTTMUSG00000000737.3	1.00686	4.333	5.52898	0.000365917	0.00583662	0.345176
ENSMUSG00000008206.16	protein_coding	Cers4	2	MGI:1914510	OTTMUSG00000042002.6	0.876099	5.18415	5.51794	0.000371171	0.005894	0.192902
ENSMUSG00000040950.13	protein_coding	Mgl2	2	MGI:2385729	OTTMUSG00000006034.3	3.21308	2.46184	5.51233	0.000373874	0.00591888	0.520238
ENSMUSG00000022747.17	protein_coding	St3gal6	1	MGI:1888707	OTTMUSG00000025631.8	1.34621	4.15509	5.51209	0.000373986	0.00591888	0.420125
ENSMUSG00000079017.3	protein_coding	Ifi27l2a	2	MGI:1924183	OTTMUSG00000021961.1	1.96159	5.10089	5.5053	0.000377285	0.00595784	0.30448
ENSMUSG00000070337.4	protein_coding	Gpr179	2	MGI:2443409	OTTMUSG00000002518.5	5.1976	1.13394	5.50173	0.000379034	0.00597219	0.0261251
ENSMUSG00000069763.3	protein_coding	Tmem100	2	MGI:1915138	OTTMUSG00000001282.1	2.81009	3.93313	5.49067	0.000384501	0.00600246	0.490103
ENSMUSG00000059974.10	protein_coding	Ntm	2	MGI:2446259	overlapping_locus	3.91525	0.609321	5.49066	0.000384502	0.00600246	-0.0406017
ENSMUSG00000029869.7	protein_coding	Ephb6	2	MGI:1096338	OTTMUSG00000035976.1	0.978532	4.73591	5.4852	0.000387232	0.00601853	0.242983
ENSMUSG00000025854.15	protein_coding	Fam20c	2	MGI:2136853	OTTMUSG00000030351.4	1.58814	4.81038	5.47792	0.000390905	0.00606522	0.252698
ENSMUSG00000116953.1	protein_coding	9030025P20Rik	2	MGI:3583895	OTTMUSG00000071944.1	0.925392	3.96295	5.47032	0.000394782	0.00608555	0.335665
ENSMUSG00000032131.16	protein_coding	Abcg4	2	MGI:1890594	OTTMUSG00000029282.2	1.22957	2.87222	5.47032	0.000394782	0.00608555	0.445127
ENSMUSG00000048040.8	protein_coding	Arxes2	2	MGI:1924226	OTTMUSG00000018764.1	1.88853	5.47971	5.46778	0.000396087	0.00609551	0.162103
ENSMUSG00000003469.9	protein_coding	Phyhip	2	MGI:1860417	OTTMUSG00000034316.2	4.76037	3.03415	5.4653	0.000397362	0.00609888	0.444474
ENSMUSG00000021322.8	protein_coding	Aoah	2	MGI:1350928	ncRNA_host	1.66534	1.14539	5.46235	0.000398891	0.00610709	0.440272
ENSMUSG00000031907.9	protein_coding	Zfp90	2	MGI:104786	OTTMUSG00000061947.1	0.628101	4.50527	5.45833	0.00040098	0.0061214	0.198305
ENSMUSG00000039633.7	protein_coding	Lonrf1	2	MGI:3609241	OTTMUSG00000061048.2	0.991989	4.49118	5.45746	0.000401434	0.00612175	0.236371
ENSMUSG00000002661.14	protein_coding	Alkbh7	2	MGI:1913650	OTTMUSG00000028993.1	0.942664	4.28569	5.45593	0.00040223	0.00612259	0.222812
ENSMUSG00000096145.2	protein_coding	Vkorc1	2	MGI:106442	overlapping_locus	0.829178	5.34239	5.45207	0.000404254	0.00614501	0.088672
ENSMUSG00000005237.14	protein_coding	Dnah2	2	MGI:107731	ncRNA_host	4.98439	3.88671	5.44843	0.000406174	0.0061676	0.466857
ENSMUSG00000025498.15	protein_coding	Irf7	1	MGI:1859212	OTTMUSG00000024538.6	1.27168	4.34628	5.44714	0.000406861	0.00617116	0.274724
ENSMUSG00000105504.4	protein_coding	Gbp5	2	MGI:2429943	OTTMUSG00000053926.1	1.47623	2.56481	5.44124	0.000409998	0.0061795	0.463508
ENSMUSG00000025780.7	protein_coding	Itih5	2	MGI:1925751	OTTMUSG00000011192.1	1.39787	7.73152	5.43726	0.000412127	0.00620502	0.0224668
ENSMUSG00000007655.16	protein_coding	Cav1	1	MGI:102709	OTTMUSG00000024023.7	1.10459	7.3869	5.42735	0.000417483	0.00625617	-0.00301209
ENSMUSG00000028807.2	protein_coding	Zbtb8a	2	MGI:1920930	OTTMUSG00000009664.1	0.774603	3.84172	5.42691	0.000417723	0.00625617	0.291026
ENSMUSG00000042745.9	protein_coding	Id1	2	MGI:96396	OTTMUSG00000015813.1	1.14764	4.99757	5.42463	0.000418972	0.00626827	0.0993433
ENSMUSG00000079165.10	protein_coding	Sap25	2	MGI:3802945	overlapping_locus	1.98495	2.68354	5.42266	0.00042005	0.00626986	0.44037
ENSMUSG00000056071.12	protein_coding	S100a9	2	MGI:1338947	OTTMUSG00000026669.1	3.57533	0.511365	5.41397	0.000424843	0.0062895	0.374584
ENSMUSG00000090877.3	protein_coding	Hspa1b	2	MGI:99517	OTTMUSG00000037920.1	1.16329	4.58144	5.4106	0.000426712	0.0062895	0.131108
ENSMUSG00000060301.6	protein_coding	2610008E11Rik	2	MGI:1919378	OTTMUSG00000038141.2	0.705475	6.03508	5.40294	0.000431009	0.00633512	-0.0460143
ENSMUSG00000021215.15	protein_coding	Net1	2	MGI:1927138	OTTMUSG00000066347.1	1.05205	6.96706	5.40147	0.000431837	0.00634073	-0.045755
ENSMUSG00000036782.13	protein_coding	Klhl13	2	MGI:1914705	overlapping_locus	1.12825	4.64901	5.3962	0.000434827	0.00637127	0.147442
ENSMUSG00000036995.7	protein_coding	Asap3	2	MGI:2684986	OTTMUSG00000009863.1	1.22514	2.89688	5.39156	0.000437473	0.00639052	0.384424
ENSMUSG00000037649.10	protein_coding	H2-DMa	2	MGI:95921	OTTMUSG00000037115.2	1.41192	2.96351	5.38449	0.000441548	0.00641055	0.364549
ENSMUSG00000032679.12	protein_coding	Cd59a	2	MGI:109177	OTTMUSG00000014930.1	1.0582	5.28817	5.38311	0.000442344	0.00641097	0.00182563
ENSMUSG00000040434.16	protein_coding	Large2	2	MGI:2443769	OTTMUSG00000014471.3	3.1387	3.72029	5.38288	0.000442478	0.00641097	0.393575
ENSMUSG00000030209.14	protein_coding	Grin2b	2	MGI:95821	OTTMUSG00000016356.8	3.53316	1.31927	5.37716	0.00044581	0.00642729	0.117277
ENSMUSG00000017344.4	protein_coding	Vtn	2	MGI:98940	OTTMUSG00000000143.2	2.4795	1.03267	5.37707	0.000445862	0.00642729	0.201354
ENSMUSG00000055639.16	protein_coding	Dach1	2	MGI:1277991	ncRNA_host	1.13202	3.33828	5.36827	0.000451036	0.00648216	0.329533
ENSMUSG00000050232.6	protein_coding	Cxcr3	2	MGI:1277207	OTTMUSG00000018202.1	2.69103	-0.373829	5.36483	0.000453081	0.00649566	-0.2084
ENSMUSG00000025207.16	protein_coding	Sema4g	2	MGI:1347047	OTTMUSG00000014898.5	0.9246	4.19243	5.35932	0.000456368	0.00651987	0.145291
ENSMUSG00000032198.9	protein_coding	Dock6	2	MGI:1914789	ncRNA_host	0.82045	6.07369	5.35926	0.000456406	0.00651987	-0.106343
ENSMUSG00000040715.12	protein_coding	Rsc1a1	2	MGI:3526447	overlapping_locus	6.53736	-1.50258	5.35926	0.000456409	0.00651987	-0.991779
ENSMUSG00000027820.12	protein_coding	Mme	2	MGI:97004	OTTMUSG00000051889.9	1.81962	5.48011	5.35705	0.000457736	0.00653225	0.0236282
ENSMUSG00000028044.6	protein_coding	Cks1b	2	MGI:1889208	OTTMUSG00000022072.2	0.956255	4.71243	5.3471	0.000463762	0.00657212	0.058326
ENSMUSG00000038319.14	protein_coding	Kcnh2	2	MGI:1341722	OTTMUSG00000024115.1	1.66838	5.21076	5.34091	0.000467557	0.00661839	-0.0107957
ENSMUSG00000040488.18	protein_coding	Ltbp4	2	MGI:1321395	OTTMUSG00000031915.2	0.664889	7.39668	5.33961	0.000468353	0.00661839	-0.126449
ENSMUSG00000002107.18	protein_coding	Celf2	2	MGI:1338822	ncRNA_host	1.32972	5.53578	5.33875	0.000468888	0.00661839	-0.057093
ENSMUSG00000047407.17	protein_coding	Tgif1	1	MGI:1194497	OTTMUSG00000031400.9	1.05064	6.72716	5.33161	0.000473317	0.00664092	-0.151564
ENSMUSG00000006526.13	protein_coding	Stimate	2	MGI:1921500	OTTMUSG00000035529.4	0.773043	4.45833	5.33105	0.000473664	0.00664092	0.0546761
ENSMUSG00000031255.14	protein_coding	Sytl4	2	MGI:1351606	OTTMUSG00000018713.5	2.22024	5.55431	5.32273	0.00047889	0.00666698	-0.0071969
ENSMUSG00000029335.5	protein_coding	Bmp3	2	MGI:88179	OTTMUSG00000053551.1	2.93015	4.27863	5.32077	0.000480133	0.00667774	0.229953
ENSMUSG00000022097.4	protein_coding	Sftpc	2	MGI:109517	OTTMUSG00000069183.1	3.51794	1.79119	5.31975	0.00048078	0.00668022	0.192926
ENSMUSG00000027460.7	protein_coding	Angpt4	2	MGI:1336887	OTTMUSG00000015844.1	2.59071	1.95481	5.31839	0.000481643	0.00668396	0.280784
ENSMUSG00000004359.16	protein_coding	Spic	2	MGI:1341168	OTTMUSG00000031753.2	1.96507	1.09557	5.3171	0.000482459	0.00668396	0.252289
ENSMUSG00000056758.14	protein_coding	Hmga2	2	MGI:101761	ncRNA_host	1.61935	1.33937	5.31551	0.000483475	0.00669152	0.174083
ENSMUSG00000047281.3	protein_coding	Sfn	2	MGI:1891831	OTTMUSG00000011150.1	1.90338	2.97088	5.31454	0.000484092	0.00669353	0.25931
ENSMUSG00000028795.15	protein_coding	Ccdc28b	2	MGI:1913514	OTTMUSG00000009526.3	0.744735	4.93797	5.31381	0.000484561	0.00669353	-0.0727588
ENSMUSG00000022957.20	protein_coding	Itsn1	1	MGI:1338069	OTTMUSG00000021345.8	0.923178	6.43086	5.31036	0.000486777	0.00671111	-0.182326
ENSMUSG00000002346.16	protein_coding	Slc25a42	2	MGI:1920345	OTTMUSG00000022210.1	1.15355	4.28273	5.30863	0.000487886	0.00671989	0.12287
ENSMUSG00000008575.17	protein_coding	Nfib	2	MGI:103188	overlapping_locus	1.16807	6.88873	5.3037	0.00049108	0.00675733	-0.18729
ENSMUSG00000035275.14	protein_coding	Raver2	2	MGI:2443623	OTTMUSG00000008206.1	1.05871	3.51187	5.30217	0.000492069	0.00676034	0.193491
ENSMUSG00000039911.13	protein_coding	Spsb1	2	MGI:1921896	OTTMUSG00000010263.5	1.37523	7.12043	5.29914	0.000494045	0.00676542	-0.185186
ENSMUSG00000058173.12	protein_coding	Smco4	2	MGI:3039636	OTTMUSG00000062296.2	0.710617	4.20615	5.29709	0.000495385	0.00676939	0.0640827
ENSMUSG00000061758.13	protein_coding	Akr1b10	1	MGI:1915111	OTTMUSG00000014789.3	0.742811	5.01337	5.29652	0.000495762	0.00676939	-0.100224
ENSMUSG00000023393.15	protein_coding	Slc17a9	2	MGI:1919107	OTTMUSG00000016390.2	1.77851	1.77807	5.29047	0.000499744	0.00681069	0.238863
ENSMUSG00000035504.16	protein_coding	Reep6	1	MGI:1917585	OTTMUSG00000000018.2	2.01545	2.55363	5.28578	0.00050286	0.00683114	0.273341
ENSMUSG00000037697.19	protein_coding	Ddhd1	2	MGI:2150302	ncRNA_host	0.68129	5.44413	5.28532	0.000503165	0.00683114	-0.166409
ENSMUSG00000048485.12	protein_coding	Zbtb8b	2	MGI:2387181	OTTMUSG00000009660.3	4.23358	4.14644	5.27913	0.000507305	0.00686846	0.220068
ENSMUSG00000074896.3	protein_coding	Ifit3	2	MGI:1101055	OTTMUSG00000016645.1	2.00224	3.9992	5.26723	0.000515373	0.00691766	0.129701
ENSMUSG00000048387.8	protein_coding	Osr1	2	MGI:1344424	OTTMUSG00000065617.1	2.20735	1.52456	5.26503	0.000516882	0.00693125	0.225311
ENSMUSG00000030357.10	protein_coding	Fkbp4	2	MGI:95543	OTTMUSG00000024637.5	0.908401	8.00591	5.26289	0.000518351	0.00693125	-0.198239
ENSMUSG00000025056.4	protein_coding	Nr0b1	2	MGI:1352460	OTTMUSG00000017945.1	2.617	2.21058	5.26279	0.000518423	0.00693125	0.221665
ENSMUSG00000033355.6	protein_coding	Rtp4	2	MGI:1915025	overlapping_locus	1.09782	4.1122	5.25981	0.000520476	0.00693125	0.0665133
ENSMUSG00000026435.15	protein_coding	Slc45a3	2	MGI:1922082	overlapping_locus	1.84268	5.82028	5.25739	0.000522155	0.00693125	-0.174933
ENSMUSG00000015112.15	protein_coding	Slc25a13	2	MGI:1354721	overlapping_locus	1.00027	4.62473	5.25686	0.000522517	0.00693125	-0.0473702
ENSMUSG00000063179.13	protein_coding	Pstk	2	MGI:2685945	OTTMUSG00000023369.4	0.635004	4.57912	5.25655	0.000522733	0.00693125	-0.0836176
ENSMUSG00000027339.15	protein_coding	Rassf2	2	MGI:2442060	OTTMUSG00000016204.6	1.07282	5.59386	5.25613	0.000523026	0.00693125	-0.189529
ENSMUSG00000039103.12	protein_coding	Nexn	2	MGI:1916060	OTTMUSG00000053742.3	0.623227	4.49713	5.25345	0.000524891	0.00693886	-0.0229971
ENSMUSG00000042606.9	protein_coding	Hirip3	2	MGI:2142364	OTTMUSG00000023359.2	0.799074	4.34498	5.25318	0.000525079	0.00693886	-0.00581933
ENSMUSG00000070034.13	protein_coding	Sp110	1	MGI:1923364	OTTMUSG00000024589.3	1.18706	3.68645	5.25208	0.000525852	0.00694047	0.144528
ENSMUSG00000090272.9	protein_coding	Mndal	2	MGI:3780953	OTTMUSG00000045572.12	0.975232	4.65295	5.24826	0.000528527	0.00696339	-0.0922193
ENSMUSG00000031209.14	protein_coding	Heph	2	MGI:1332240	overlapping_locus	2.48559	6.72347	5.2372	0.00053636	0.0070438	-0.241795
ENSMUSG00000039958.17	protein_coding	Etfbkmt	2	MGI:2443575	OTTMUSG00000026169.6	1.01905	5.23257	5.2361	0.000537147	0.0070438	-0.158811
ENSMUSG00000034459.8	protein_coding	Ifit1	2	MGI:99450	OTTMUSG00000016647.1	1.90182	3.83517	5.23067	0.000541042	0.00707673	0.107572
ENSMUSG00000048355.2	protein_coding	Arxes1	2	MGI:1923469	OTTMUSG00000018756.1	1.12164	2.56792	5.22919	0.000542109	0.00707673	0.195706
ENSMUSG00000030474.9	protein_coding	Siglece	2	MGI:1932475	OTTMUSG00000058306.2	2.11776	0.478844	5.22915	0.000542145	0.00707673	-0.0567464
ENSMUSG00000037349.9	protein_coding	Nudt22	2	MGI:1915573	OTTMUSG00000042499.1	0.863466	3.64431	5.22781	0.000543112	0.00708286	0.0283848
ENSMUSG00000020211.15	protein_coding	Sf3a2	2	MGI:104912	OTTMUSG00000032875.2	0.674884	5.31182	5.22576	0.000544594	0.00709568	-0.23706
ENSMUSG00000029165.17	protein_coding	Agbl5	1	MGI:2441745	OTTMUSG00000022346.8	0.6973	5.00008	5.22053	0.000548407	0.00713369	-0.17502
ENSMUSG00000039470.15	protein_coding	Zdhhc2	2	MGI:1923452	OTTMUSG00000026075.3	1.45909	4.03586	5.21894	0.000549569	0.00713369	0.00996474
ENSMUSG00000000753.15	protein_coding	Serpinf1	2	MGI:108080	OTTMUSG00000006203.15	0.737521	5.92301	5.21833	0.000550018	0.00713369	-0.292043
ENSMUSG00000042515.13	protein_coding	Pwwp3b	2	MGI:2445062	OTTMUSG00000018716.5	1.75458	3.82607	5.21716	0.000550879	0.00713632	0.0865152
ENSMUSG00000031557.16	protein_coding	Plekha2	2	MGI:1928144	OTTMUSG00000022381.3	0.795791	5.25526	5.21669	0.000551224	0.00713632	-0.232848
ENSMUSG00000029810.15	protein_coding	Tmem176b	2	MGI:1916348	OTTMUSG00000057390.2	0.794712	8.50638	5.21288	0.000554032	0.00716049	-0.22502
ENSMUSG00000023007.15	protein_coding	Prpf40b	2	MGI:1925583	OTTMUSG00000028170.6	0.774314	6.07206	5.21173	0.000554886	0.00716049	-0.312836
ENSMUSG00000033007.15	protein_coding	Asic4	2	MGI:2652846	OTTMUSG00000019418.2	3.92372	-0.10197	5.21075	0.000555606	0.00716049	-0.515619
ENSMUSG00000019539.11	protein_coding	Rcn3	2	MGI:1277122	OTTMUSG00000031713.3	1.37437	6.62652	5.20036	0.000563374	0.00723438	-0.329287
ENSMUSG00000043384.15	protein_coding	Gprasp1	2	MGI:1917418	ncRNA_host	0.838575	7.04076	5.19491	0.000567494	0.00727109	-0.343938
ENSMUSG00000054951.3	protein_coding	9130008F23Rik	2	MGI:1918833	OTTMUSG00000072280.1	1.85726	1.07329	5.19224	0.000569524	0.00728049	0.0481566
ENSMUSG00000022485.3	protein_coding	Hoxc5	2	MGI:96196	ncRNA_host	1.09327	3.49347	5.19117	0.000570336	0.00728432	0.0399578
ENSMUSG00000059401.14	protein_coding	Mamld1	2	MGI:3045303	ncRNA_host	1.20859	5.63561	5.18498	0.000575078	0.00731581	-0.305069
ENSMUSG00000062906.12	protein_coding	Hdac10	2	MGI:2158340	OTTMUSG00000017283.1	0.826588	4.1655	5.1846	0.000575372	0.00731581	-0.0847819
ENSMUSG00000032377.8	protein_coding	Plscr4	2	MGI:2143267	OTTMUSG00000022961.3	0.810352	5.05166	5.18352	0.000576203	0.00731983	-0.261042
ENSMUSG00000036502.14	protein_coding	Tmem255a	2	MGI:3045722	OTTMUSG00000017235.4	1.01953	3.70863	5.18136	0.000577874	0.0073216	0.003295
ENSMUSG00000020241.13	protein_coding	Col6a2	2	MGI:88460	OTTMUSG00000020488.1	0.674151	7.68644	5.18121	0.000577988	0.0073216	-0.33084
ENSMUSG00000090394.8	protein_coding	4930523C07Rik	2	MGI:1914897	OTTMUSG00000036480.3	1.07053	3.8869	5.18068	0.0005784	0.0073216	-0.0251437
ENSMUSG00000051768.9	protein_coding	Xrcc1	2	MGI:99137	OTTMUSG00000058221.1	0.617291	5.19302	5.17429	0.00058337	0.0073714	-0.287419
ENSMUSG00000002625.10	protein_coding	Akap8l	2	MGI:1860606	OTTMUSG00000073301.2	0.701255	7.35545	5.17151	0.000585551	0.00738583	-0.358846
ENSMUSG00000019850.11	protein_coding	Tnfaip3	2	MGI:1196377	OTTMUSG00000018149.5	1.20485	2.78972	5.1668	0.000589263	0.00742608	0.0537031
ENSMUSG00000024135.10	protein_coding	Srbd1	2	MGI:1925836	OTTMUSG00000072648.1	2.05033	5.56423	5.15387	0.000599579	0.00751613	-0.325596
ENSMUSG00000031284.16	protein_coding	Pak3	1	MGI:1339656	OTTMUSG00000018957.6	2.33296	5.9131	5.15098	0.000601906	0.00752541	-0.329359
ENSMUSG00000020087.5	protein_coding	Tysnd1	2	MGI:1919017	OTTMUSG00000064959.1	0.622905	5.04694	5.14057	0.000610385	0.0075914	-0.336561
ENSMUSG00000013033.16	protein_coding	Adgrl1	2	MGI:1929461	OTTMUSG00000032839.2	0.586688	7.7329	5.13804	0.000612466	0.00761063	-0.376289
ENSMUSG00000025289.15	protein_coding	Prdx4	2	MGI:1859815	OTTMUSG00000019347.2	0.830013	5.95966	5.12941	0.000619625	0.00765879	-0.419959
ENSMUSG00000028487.18	protein_coding	Bnc2	1	MGI:2443805	overlapping_locus	1.15147	3.78054	5.1225	0.000625423	0.00771103	-0.0745396
ENSMUSG00000000486.13	protein_coding	Septin1	2	MGI:1858916	OTTMUSG00000022181.4	1.00475	3.21253	5.11933	0.000628101	0.00773733	-0.028109
ENSMUSG00000028003.6	protein_coding	Lrat	2	MGI:1891259	OTTMUSG00000029021.1	1.83806	4.5939	5.11791	0.000629299	0.00774539	-0.167266
ENSMUSG00000024397.14	protein_coding	Aif1	2	MGI:1343098	OTTMUSG00000037184.2	1.5615	2.94094	5.11165	0.000634633	0.00779078	-0.00243874
ENSMUSG00000002033.14	protein_coding	Cd3g	2	MGI:88333	OTTMUSG00000034601.3	2.93754	0.237588	5.1073	0.000638369	0.00781645	-0.217146
ENSMUSG00000020381.10	protein_coding	Mrnip	2	MGI:1915317	OTTMUSG00000005579.2	1.02082	2.95478	5.10147	0.00064342	0.00785127	-0.0156212
ENSMUSG00000022574.7	protein_coding	Naprt	2	MGI:2442664	overlapping_locus	0.83308	3.62221	5.09826	0.000646213	0.00785477	-0.101125
ENSMUSG00000052085.7	protein_coding	Dock8	2	MGI:1921396	OTTMUSG00000073958.1	1.75624	4.74706	5.0976	0.000646793	0.00785477	-0.282775
ENSMUSG00000002104.11	protein_coding	Rapsn	2	MGI:99422	OTTMUSG00000014338.1	2.35594	1.76035	5.09476	0.000649278	0.00786207	0.0253909
ENSMUSG00000037126.16	protein_coding	Psd	2	MGI:1920978	OTTMUSG00000067915.2	3.27593	4.80845	5.09352	0.000650361	0.00786265	-0.14451
ENSMUSG00000016206.6	protein_coding	H2-M3	2	MGI:95915	OTTMUSG00000037377.2	1.18193	3.59769	5.09344	0.000650432	0.00786265	-0.107376
ENSMUSG00000000739.14	protein_coding	Sult5a1	2	MGI:1931463	OTTMUSG00000022141.4	2.02081	2.37627	5.09174	0.000651932	0.0078741	0.0309296
ENSMUSG00000032081.10	protein_coding	Apoc3	2	MGI:88055	OTTMUSG00000028703.4	5.15079	-0.250044	5.08935	0.000654045	0.00789292	-0.946612
ENSMUSG00000004610.4	protein_coding	Etfb	2	MGI:106098	ncRNA_host	0.976446	6.97621	5.08426	0.000658561	0.00791122	-0.493172
ENSMUSG00000069874.7	protein_coding	Irgm2	2	MGI:1926262	OTTMUSG00000005725.2	1.48051	4.70454	5.0834	0.000659327	0.00791122	-0.305016
ENSMUSG00000026825.17	protein_coding	Dnm1	2	MGI:107384	OTTMUSG00000012945.7	1.15894	4.20771	5.08301	0.000659672	0.00791122	-0.257429
ENSMUSG00000063415.12	protein_coding	Cyp26b1	2	MGI:2176159	OTTMUSG00000057844.1	1.66649	2.2296	5.08222	0.000660378	0.00791122	0.0161707
ENSMUSG00000075296.5	protein_coding	Aldh3b2	2	MGI:2147613	OTTMUSG00000033682.2	6.40947	-1.87415	5.08201	0.000660566	0.00791122	-1.21396
ENSMUSG00000037709.13	protein_coding	Fam13a	1	MGI:1889842	OTTMUSG00000036934.3	2.71161	6.2479	5.06969	0.000671681	0.00799053	-0.389087
ENSMUSG00000035277.15	protein_coding	Arx	2	MGI:1097716	OTTMUSG00000017972.4	0.780398	4.26229	5.06811	0.00067312	0.00800096	-0.335672
ENSMUSG00000030281.16	protein_coding	Il17rc	2	MGI:2159336	OTTMUSG00000024163.3	1.45916	3.84641	5.067	0.000674137	0.00800636	-0.140314
ENSMUSG00000028024.14	protein_coding	Enpep	2	MGI:106645	OTTMUSG00000036814.1	1.79388	4.84499	5.06328	0.00067754	0.00803877	-0.271396
ENSMUSG00000039660.16	protein_coding	Spout1	2	MGI:106544	OTTMUSG00000016747.3	0.71302	4.71999	5.06167	0.000679025	0.00803877	-0.369165
ENSMUSG00000062044.16	protein_coding	Lmtk3	2	MGI:3039582	OTTMUSG00000029694.4	2.62983	1.77088	5.06023	0.000680353	0.00803877	-0.0124472
ENSMUSG00000042254.14	protein_coding	Cilp	2	MGI:2444507	OTTMUSG00000016695.3	1.93722	1.91383	5.06014	0.000680436	0.00803877	-0.0364486
ENSMUSG00000035258.15	protein_coding	Abi3bp	2	MGI:2444583	OTTMUSG00000071572.2	1.35101	3.75035	5.05993	0.000680632	0.00803877	-0.133251
ENSMUSG00000029821.15	protein_coding	Gsdme	1	MGI:1889850	overlapping_locus	1.6049	1.34911	5.05972	0.00068082	0.00803877	-0.0581329
ENSMUSG00000022434.8	protein_coding	Fam118a	2	MGI:1920475	OTTMUSG00000070689.1	0.992351	4.75407	5.05698	0.000683356	0.00806201	-0.340364
ENSMUSG00000089996.6	protein_coding	Tmsb15b2	2	MGI:3843061	overlapping_locus	3.02363	3.30034	5.05032	0.00068956	0.00810831	-0.0606922
ENSMUSG00000030724.7	protein_coding	Cd19	2	MGI:88319	OTTMUSG00000058214.1	2.33892	0.169046	5.04684	0.000692831	0.00813333	-0.279253
ENSMUSG00000025508.13	protein_coding	Rplp2	2	MGI:1914436	ncRNA_host	0.827031	8.47826	5.04367	0.000695821	0.00814827	-0.474127
ENSMUSG00000006373.10	protein_coding	Pgrmc1	2	MGI:1858305	OTTMUSG00000017101.2	0.630322	8.33747	5.04211	0.000697295	0.00815554	-0.468581
ENSMUSG00000071679.4	protein_coding	Rtl4	2	MGI:3588192	ncRNA_host	4.56219	0.691281	5.0418	0.000697589	0.00815554	-0.350935
ENSMUSG00000016758.4	protein_coding	Bik	2	MGI:1206591	OTTMUSG00000071036.1	1.65686	1.72669	5.041	0.000698352	0.00815776	-0.043311
ENSMUSG00000008035.12	protein_coding	Mid1ip1	2	MGI:1915291	OTTMUSG00000016740.6	2.50396	7.00541	5.03925	0.000700011	0.00816374	-0.526904
ENSMUSG00000033862.7	protein_coding	Cdk10	2	MGI:2448549	overlapping_locus	0.616689	5.59609	5.03183	0.00070711	0.0082263	-0.536975
ENSMUSG00000054057.2	protein_coding	A930004D18Rik	2	MGI:1925190	OTTMUSG00000011458.1	1.23304	2.06837	5.03098	0.000707926	0.00822907	-0.0483146
ENSMUSG00000049690.15	protein_coding	Nckap5	2	MGI:2686394	overlapping_locus	1.41382	3.98094	5.02579	0.00071295	0.00827394	-0.309266
ENSMUSG00000078920.3	protein_coding	Ifi47	2	MGI:99448	overlapping_locus	1.55176	3.84368	5.02347	0.000715207	0.00829337	-0.233982
ENSMUSG00000048490.14	protein_coding	Nrip1	2	MGI:1315213	OTTMUSG00000026674.4	0.957049	6.88684	5.01843	0.00072013	0.00834365	-0.595121
ENSMUSG00000038777.19	protein_coding	Sema6c	2	MGI:1338032	OTTMUSG00000022286.8	1.16761	4.52814	5.01455	0.000723946	0.00837423	-0.386429
ENSMUSG00000036073.17	protein_coding	Galt	2	MGI:95638	overlapping_locus	0.83246	4.74593	5.01064	0.000727823	0.00840007	-0.467824
ENSMUSG00000024187.15	protein_coding	Fam234a	2	MGI:2146854	OTTMUSG00000026503.7	0.770547	6.63607	5.0105	0.000727954	0.00840007	-0.609986
ENSMUSG00000036553.16	protein_coding	Sh3tc1	1	MGI:2678949	OTTMUSG00000024850.2	1.33848	4.2045	5.00593	0.000732506	0.00843212	-0.399284
ENSMUSG00000028444.17	protein_coding	Cntfr	2	MGI:99605	OTTMUSG00000006676.3	1.77993	2.64528	5.00522	0.000733223	0.00843264	-0.0904156
ENSMUSG00000054263.12	protein_coding	Lifr	2	MGI:96788	OTTMUSG00000070199.1	1.04982	6.08044	5.00409	0.000734354	0.00843264	-0.601443
ENSMUSG00000031399.15	protein_coding	Fam3a	2	MGI:1913544	OTTMUSG00000017653.25	0.690568	5.01936	5.00149	0.000736958	0.00843264	-0.495614
ENSMUSG00000020573.17	protein_coding	Pik3cg	2	MGI:1353576	OTTMUSG00000033083.2	1.39681	2.29063	5.00116	0.000737293	0.00843264	-0.0861075
ENSMUSG00000001642.18	protein_coding	Akr1b3	2	MGI:1353494	OTTMUSG00000014776.6	0.65684	7.54759	5.00035	0.000738111	0.00843521	-0.587703
ENSMUSG00000008393.9	protein_coding	Carhsp1	2	MGI:1196368	OTTMUSG00000071147.1	0.77664	7.80383	4.99874	0.000739729	0.00844692	-0.592973
ENSMUSG00000026664.7	protein_coding	Phyh	2	MGI:891978	OTTMUSG00000010818.1	1.03176	6.32942	4.99543	0.000743083	0.00846222	-0.626716
ENSMUSG00000097187.1	protein_coding	Gm19426	2	MGI:5011611	OTTMUSG00000042726.1	2.0188	0.164941	4.97518	0.00076394	0.00862646	-0.429004
ENSMUSG00000021913.8	protein_coding	Ogdhl	2	MGI:3616088	OTTMUSG00000069863.1	1.60915	4.62029	4.97325	0.00076596	0.00864241	-0.462462
ENSMUSG00000002688.8	protein_coding	Prkd1	2	MGI:99879	OTTMUSG00000065390.1	1.5608	3.3567	4.96913	0.000770294	0.00867069	-0.204317
ENSMUSG00000037020.16	protein_coding	Wdr62	2	MGI:1923696	OTTMUSG00000024362.6	0.926282	3.14719	4.96716	0.000772385	0.00868048	-0.215378
ENSMUSG00000006586.15	protein_coding	Runx1t1	2	MGI:104793	OTTMUSG00000004483.2	1.49685	2.39422	4.96397	0.000775759	0.00869383	-0.130996
ENSMUSG00000023224.12	protein_coding	Serping1	2	MGI:894696	OTTMUSG00000013680.2	0.950631	6.8879	4.96304	0.000776755	0.00869383	-0.670386
ENSMUSG00000019966.18	protein_coding	Kitl	2	MGI:96974	OTTMUSG00000020799.4	1.16457	6.80146	4.96145	0.000778445	0.00870049	-0.673953
ENSMUSG00000000881.12	protein_coding	Dlg3	2	MGI:1888986	OTTMUSG00000016499.3	0.632485	5.51346	4.95884	0.000781232	0.00870716	-0.629706
ENSMUSG00000074796.10	protein_coding	Slc4a11	2	MGI:2138987	OTTMUSG00000015523.22	1.41055	3.17438	4.95803	0.000782103	0.00870716	-0.212181
ENSMUSG00000023274.14	protein_coding	Cd4	2	MGI:88335	OTTMUSG00000023420.1	1.87073	0.964908	4.9502	0.000790548	0.00875109	-0.2068
ENSMUSG00000068245.14	protein_coding	Phf11d	2	MGI:1277133	OTTMUSG00000034689.1	0.909131	3.58736	4.94998	0.000790793	0.00875109	-0.306206
ENSMUSG00000028518.8	protein_coding	Prkaa2	2	MGI:1336173	OTTMUSG00000008125.1	1.0111	3.79112	4.94996	0.000790813	0.00875109	-0.330545
ENSMUSG00000027995.10	protein_coding	Tlr2	2	MGI:1346060	OTTMUSG00000051567.1	1.34286	2.28041	4.94533	0.000795851	0.0087778	-0.172751
ENSMUSG00000074733.14	protein_coding	Zfp950	2	MGI:2652824	OTTMUSG00000033031.5	0.788894	6.29187	4.94068	0.000800949	0.00881088	-0.70478
ENSMUSG00000021388.14	protein_coding	Aspn	2	MGI:1913945	OTTMUSG00000063427.1	0.937152	5.21229	4.93988	0.000801834	0.00881088	-0.638963
ENSMUSG00000089661.9	protein_coding	Mia	2	MGI:109615	overlapping_locus	2.42771	1.75401	4.93978	0.000801946	0.00881088	-0.162206
ENSMUSG00000004105.8	protein_coding	Angptl2	2	MGI:1347002	OTTMUSG00000012579.2	0.739249	5.40514	4.93637	0.000805706	0.00883853	-0.621714
ENSMUSG00000046879.7	protein_coding	Irgm1	2	MGI:107567	OTTMUSG00000005518.4	1.06036	5.18901	4.93285	0.000809618	0.00887461	-0.611917
ENSMUSG00000040752.16	protein_coding	Myh6	2	MGI:97255	ncRNA_host	3.38199	-0.469884	4.91777	0.000826596	0.00903288	-0.48026
ENSMUSG00000031310.16	protein_coding	Zmym3	2	MGI:1927231	OTTMUSG00000018207.3	0.708256	6.75924	4.91591	0.000828709	0.00904246	-0.747325
ENSMUSG00000050368.4	protein_coding	Hoxd10	2	MGI:96202	overlapping_locus	1.13454	2.93749	4.90363	0.00084286	0.00916836	-0.264273
ENSMUSG00000058246.8	protein_coding	Gm10037	2	MGI:3645096	OTTMUSG00000067107.2	2.08878	-0.213546	4.89901	0.00084824	0.009216	-0.576783
ENSMUSG00000043639.15	protein_coding	Rbm20	2	MGI:1920963	OTTMUSG00000033320.5	4.06484	2.05312	4.89876	0.000848535	0.009216	-0.392075
ENSMUSG00000023349.14	protein_coding	Clec4n	1	MGI:1861231	OTTMUSG00000027044.2	1.9744	1.42206	4.89772	0.000849754	0.0092222	-0.215776
ENSMUSG00000001930.17	protein_coding	Vwf	1	MGI:98941	OTTMUSG00000022190.5	1.7546	3.74106	4.89162	0.000856938	0.00928599	-0.378745
ENSMUSG00000035356.17	protein_coding	Nfkbiz	2	MGI:1931595	OTTMUSG00000019996.2	1.31874	3.33131	4.88724	0.000862134	0.00931195	-0.398778
ENSMUSG00000047793.13	protein_coding	Sned1	2	MGI:3045960	ncRNA_host	0.844689	6.84085	4.88721	0.000862176	0.00931195	-0.787686
ENSMUSG00000045659.18	protein_coding	Plekha7	2	MGI:2445094	overlapping_locus	0.880688	3.87923	4.88521	0.000864558	0.00932595	-0.406297
ENSMUSG00000079022.10	protein_coding	Col22a1	2	MGI:1916950	OTTMUSG00000033423.8	1.75949	1.35453	4.88408	0.000865915	0.00933351	-0.242708
ENSMUSG00000022548.14	protein_coding	Apod	2	MGI:88056	OTTMUSG00000025876.1	3.42007	-0.547102	4.88175	0.0008687	0.0093423	-0.979179
ENSMUSG00000036620.14	protein_coding	Mgat4b	2	MGI:2143974	ncRNA_host	0.642201	7.6106	4.87623	0.000875356	0.00940677	-0.752365
ENSMUSG00000021752.13	protein_coding	Kctd6	2	MGI:1918643	OTTMUSG00000068494.1	0.89372	4.05151	4.87564	0.000876078	0.00940742	-0.474569
ENSMUSG00000090231.10	protein_coding	Cfb	2	MGI:105975	ncRNA_host	1.82922	3.39655	4.87252	0.00087986	0.00943423	-0.388938
ENSMUSG00000023979.14	protein_coding	Guca1b	2	MGI:1194489	OTTMUSG00000031580.2	1.81002	0.466179	4.87249	0.0008799	0.00943423	-0.357949
ENSMUSG00000031841.19	protein_coding	Cdh13	2	MGI:99551	ncRNA_host	2.07974	2.46124	4.87156	0.000881034	0.00943927	-0.251939
ENSMUSG00000030541.16	protein_coding	Idh2	2	MGI:96414	OTTMUSG00000024961.2	0.596684	6.45651	4.86071	0.000894361	0.00954248	-0.826302
ENSMUSG00000018459.15	protein_coding	Slc13a3	2	MGI:2149635	OTTMUSG00000001182.2	2.16064	-0.301488	4.86015	0.000895056	0.00954248	-0.567736
ENSMUSG00000047045.17	protein_coding	Tmem164	2	MGI:2148020	ncRNA_host	1.2717	6.63107	4.85501	0.000901462	0.00958595	-0.827438
ENSMUSG00000091183.5	protein_coding	Gm5141	2	MGI:3779466	OTTMUSG00000056315.1	1.35013	2.44113	4.852	0.000905223	0.00960441	-0.286495
ENSMUSG00000002803.14	protein_coding	Btbd6	2	MGI:3026623	OTTMUSG00000066134.3	0.832695	4.36902	4.85146	0.000905906	0.00960449	-0.59988
ENSMUSG00000037339.17	protein_coding	Fam53a	2	MGI:1919225	OTTMUSG00000025081.4	0.897439	5.95753	4.84044	0.000919868	0.00970192	-0.832484
ENSMUSG00000029436.9	protein_coding	Mmp17	2	MGI:1346076	OTTMUSG00000042407.2	1.30346	2.45678	4.83412	0.000927978	0.00975851	-0.317964
ENSMUSG00000052160.7	protein_coding	Pld4	2	MGI:2144765	OTTMUSG00000066047.1	1.60405	3.03363	4.83318	0.000929191	0.00976405	-0.399215
ENSMUSG00000071553.10	protein_coding	Cpa2	2	MGI:3617840	OTTMUSG00000014390.1	3.42985	-0.163254	4.83176	0.000931021	0.00976886	-0.664157
ENSMUSG00000037499.9	protein_coding	Nenf	2	MGI:1913458	OTTMUSG00000021423.1	0.647562	6.34232	4.83088	0.000932163	0.00977363	-0.870448
ENSMUSG00000020520.14	protein_coding	Galnt10	2	MGI:1890480	ncRNA_host	0.730533	6.04867	4.82943	0.000934043	0.00977967	-0.867056
ENSMUSG00000021250.13	protein_coding	Fos	2	MGI:95574	OTTMUSG00000019764.1	1.63417	3.1423	4.82877	0.000934899	0.00977967	-0.36629
ENSMUSG00000024777.10	protein_coding	Ppp2r5b	2	MGI:2388480	OTTMUSG00000018606.2	0.86453	5.42027	4.82581	0.000938751	0.00979938	-0.818601
ENSMUSG00000034422.14	protein_coding	Parp14	2	MGI:1919489	OTTMUSG00000027273.1	1.04633	4.98324	4.82265	0.000942891	0.00981604	-0.742546
ENSMUSG00000060985.15	protein_coding	Tdrd5	1	MGI:2684949	OTTMUSG00000026427.6	2.60544	5.22955	4.82031	0.000945964	0.00982422	-0.62347
ENSMUSG00000049037.8	protein_coding	Clec4a1	2	MGI:3036291	OTTMUSG00000027029.1	2.23164	1.43334	4.81932	0.000947269	0.00983059	-0.330924
ENSMUSG00000027075.16	protein_coding	Slc43a1	2	MGI:1931352	OTTMUSG00000013724.4	1.13376	2.40681	4.81725	0.000949993	0.0098445	-0.334373
ENSMUSG00000073491.11	protein_coding	Ifi213	1	MGI:3695276	OTTMUSG00000033987.6	2.58334	1.37166	4.81362	0.000954804	0.00987279	-0.390017
ENSMUSG00000030731.13	protein_coding	Syt3	2	MGI:99665	OTTMUSG00000031834.9	1.93861	1.1864	4.81143	0.000957724	0.00989012	-0.390496
ENSMUSG00000069662.5	protein_coding	Marcks	2	MGI:96907	OTTMUSG00000042361.1	0.739522	8.56619	4.80778	0.000962609	0.00991027	-0.805389
ENSMUSG00000040841.5	protein_coding	Six5	2	MGI:106220	OTTMUSG00000040064.1	0.713436	5.28031	4.80652	0.000964296	0.00992047	-0.819587
ENSMUSG00000023236.7	protein_coding	Scg5	2	MGI:98289	OTTMUSG00000019161.1	2.90691	1.55873	4.80341	0.000968477	0.00993475	-0.392139
ENSMUSG00000047371.7	protein_coding	Zfp768	2	MGI:2384582	OTTMUSG00000058503.1	0.599099	4.6414	4.80238	0.000969877	0.00994194	-0.761147
ENSMUSG00000039936.18	protein_coding	Pik3cd	1	MGI:1098211	ncRNA_host	1.21135	4.77949	4.79472	0.000980281	0.0100125	-0.724206
ENSMUSG00000038605.11	protein_coding	Samd10	2	MGI:2443872	OTTMUSG00000016736.2	0.70108	4.62338	4.7926	0.000983196	0.0100282	-0.732854
ENSMUSG00000059772.12	protein_coding	Slx1b	2	MGI:1915220	overlapping_locus	0.748492	4.53615	4.79079	0.00098568	0.0100338	-0.746397
ENSMUSG00000067149.6	protein_coding	Jchain	2	MGI:96493	OTTMUSG00000036864.2	2.84923	1.36529	4.78452	0.000994345	0.0101054	-0.452434
ENSMUSG00000017405.14	protein_coding	Nek8	2	MGI:1890646	OTTMUSG00000000109.3	0.700284	4.4617	4.78278	0.000996758	0.0101155	-0.732375
ENSMUSG00000023013.5	protein_coding	Aqp2	2	MGI:1096865	OTTMUSG00000071101.1	4.73102	-0.324586	4.78162	0.000998382	0.0101236	-0.801213
ENSMUSG00000022150.16	protein_coding	Dab2	2	MGI:109175	OTTMUSG00000033430.9	1.01417	6.67064	4.78072	0.000999639	0.0101236	-0.940857
ENSMUSG00000019888.16	protein_coding	Mgat4c	2	MGI:1914819	ncRNA_host	3.1172	3.55645	4.78067	0.000999696	0.0101236	-0.489653
ENSMUSG00000036545.9	protein_coding	Adamts2	2	MGI:1347356	OTTMUSG00000005590.3	1.41376	6.60805	4.77915	0.00100182	0.0101363	-0.933891
ENSMUSG00000025784.5	protein_coding	Clec3b	2	MGI:104540	OTTMUSG00000062841.1	4.60657	1.9467	4.77876	0.00100237	0.0101363	-0.548661
ENSMUSG00000021880.7	protein_coding	Rnase6	2	MGI:1925666	OTTMUSG00000069149.1	1.99362	0.553044	4.77767	0.0010039	0.0101408	-0.532969
ENSMUSG00000029380.11	protein_coding	Cxcl1	2	MGI:108068	OTTMUSG00000016842.3	3.12237	1.08031	4.77742	0.00100425	0.0101408	-0.422657
ENSMUSG00000018334.18	protein_coding	Ksr1	2	MGI:105051	OTTMUSG00000000155.6	0.984756	5.53181	4.77672	0.00100523	0.0101436	-0.909671
ENSMUSG00000005973.6	protein_coding	Rcn1	2	MGI:104559	OTTMUSG00000014990.1	1.05041	7.07623	4.77498	0.00100768	0.0101442	-0.94802
ENSMUSG00000072066.7	protein_coding	6720489N17Rik	2	MGI:2443901	OTTMUSG00000056316.2	1.26809	2.15674	4.77422	0.00100876	0.0101442	-0.376584
ENSMUSG00000027220.2	protein_coding	Syt13	2	MGI:1933945	OTTMUSG00000014492.1	2.80272	0.817755	4.77349	0.00100978	0.010146	-0.640833
ENSMUSG00000031431.13	protein_coding	Tsc22d3	2	MGI:1196284	OTTMUSG00000018845.2	0.718756	6.27981	4.77301	0.00101046	0.010146	-0.95173
ENSMUSG00000059908.9	protein_coding	Mug1	2	MGI:99837	OTTMUSG00000033687.3	3.0759	1.82908	4.77037	0.0010142	0.0101481	-0.403418
ENSMUSG00000014361.5	protein_coding	Mertk	2	MGI:96965	ncRNA_host	0.940156	4.4273	4.77034	0.00101424	0.0101481	-0.707022
ENSMUSG00000026979.16	protein_coding	Psd4	2	MGI:2674093	OTTMUSG00000011956.4	1.45046	3.42251	4.76851	0.00101684	0.010167	-0.474772
ENSMUSG00000035967.15	protein_coding	Ints6l	2	MGI:2442593	OTTMUSG00000017533.4	0.68657	6.99621	4.76573	0.0010208	0.0101994	-0.964964
ENSMUSG00000033826.10	protein_coding	Dnah8	2	MGI:107714	OTTMUSG00000073285.4	1.94988	1.32651	4.76252	0.0010254	0.010231	-0.455626
ENSMUSG00000039109.16	protein_coding	F13a1	2	MGI:1921395	OTTMUSG00000068186.2	1.82753	2.13477	4.75959	0.00102962	0.0102479	-0.394029
ENSMUSG00000038526.14	protein_coding	Car14	2	MGI:1344341	OTTMUSG00000022182.5	5.37419	4.50676	4.75884	0.0010307	0.0102479	-0.408901
ENSMUSG00000033220.7	protein_coding	Rac2	2	MGI:97846	OTTMUSG00000070745.1	1.3014	3.04832	4.74777	0.0010468	0.0103914	-0.548459
ENSMUSG00000035775.2	protein_coding	Krt20	2	MGI:1914059	OTTMUSG00000004985.1	2.30127	1.21268	4.74549	0.00105015	0.0103977	-0.462984
ENSMUSG00000040957.15	protein_coding	Cables1	2	MGI:1927065	OTTMUSG00000068688.2	2.35217	4.88054	4.74465	0.00105138	0.0104027	-0.662807
ENSMUSG00000039257.11	protein_coding	Vstm2b	2	MGI:1914525	OTTMUSG00000049457.3	1.64801	2.07752	4.73936	0.00105922	0.0104303	-0.427042
ENSMUSG00000031698.14	protein_coding	Mylk3	1	MGI:2443063	OTTMUSG00000031870.2	1.5914	1.5877	4.73759	0.00106186	0.0104425	-0.429672
ENSMUSG00000032417.10	protein_coding	Rwdd2a	2	MGI:1916769	OTTMUSG00000045045.2	1.66699	0.946174	4.73457	0.00106637	0.0104564	-0.474632
ENSMUSG00000022102.13	protein_coding	Dok2	1	MGI:1332623	OTTMUSG00000035182.2	1.35603	2.05541	4.73085	0.00107195	0.0104895	-0.432273
ENSMUSG00000070031.11	protein_coding	Sp140	2	MGI:3702467	OTTMUSG00000030222.3	1.35028	2.52122	4.73032	0.00107275	0.01049	-0.461535
ENSMUSG00000068748.7	protein_coding	Ptprz1	2	MGI:97816	OTTMUSG00000055926.1	2.38373	2.00502	4.72203	0.00108531	0.0105686	-0.469949
ENSMUSG00000073418.4	protein_coding	C4b	2	MGI:88228	OTTMUSG00000037255.1	2.70416	4.52677	4.71428	0.0010972	0.0106414	-0.702481
ENSMUSG00000074207.10	protein_coding	Adh1	2	MGI:87921	OTTMUSG00000034747.1	1.52474	7.67715	4.71112	0.00110209	0.0106618	-1.00998
ENSMUSG00000060924.15	protein_coding	Csmd1	2	MGI:2137383	ncRNA_host	2.16133	3.74119	4.71108	0.00110215	0.0106618	-0.642516
ENSMUSG00000031712.10	protein_coding	Il15	2	MGI:103014	OTTMUSG00000061372.3	1.36198	1.64646	4.70698	0.00110853	0.0107148	-0.461685
ENSMUSG00000062210.13	protein_coding	Tnfaip8	2	MGI:2147191	OTTMUSG00000033192.6	0.883307	4.12921	4.70129	0.00111745	0.0107724	-0.728017
ENSMUSG00000022871.13	protein_coding	Fetub	2	MGI:1890221	OTTMUSG00000071606.1	1.87511	2.47029	4.70124	0.00111752	0.0107724	-0.484443
ENSMUSG00000056116.18	protein_coding	H2-T22	2	MGI:95956	OTTMUSG00000014954.2	0.595568	6.14572	4.70018	0.00111919	0.0107812	-1.06105
ENSMUSG00000039997.16	protein_coding	Ifi203	1	MGI:96428	OTTMUSG00000026980.5	0.838672	4.98831	4.69784	0.00112288	0.0108095	-0.95405
ENSMUSG00000114432.1	protein_coding	Gm49391	2	MGI:6121619	overlapping_locus	1.39284	1.44639	4.6943	0.00112851	0.0108343	-0.484807
ENSMUSG00000061100.5	protein_coding	Retnla	2	MGI:1888504	OTTMUSG00000072053.2	5.21895	0.203628	4.69293	0.00113068	0.0108479	-1.1681
ENSMUSG00000032750.13	protein_coding	Gab3	2	MGI:2387324	ncRNA_host	1.60283	0.702903	4.68861	0.00113759	0.0108994	-0.525115
ENSMUSG00000000318.16	protein_coding	Clec10a	2	MGI:96975	OTTMUSG00000006033.5	3.46806	2.31661	4.68321	0.0011463	0.0109682	-0.504327
ENSMUSG00000032968.4	protein_coding	Inha	2	MGI:96569	OTTMUSG00000019422.1	3.17034	9.65747	4.68176	0.00114865	0.0109758	-0.936912
ENSMUSG00000053819.16	protein_coding	Camk2d	2	MGI:1341265	overlapping_locus	0.63831	6.14695	4.68013	0.00115129	0.0109863	-1.08347
ENSMUSG00000022587.14	protein_coding	Ly6e	2	MGI:106651	OTTMUSG00000045205.8	0.627454	7.83981	4.67875	0.00115354	0.0109905	-1.04467
ENSMUSG00000040253.15	protein_coding	Gbp7	2	MGI:2444421	OTTMUSG00000053927.1	0.772739	4.95089	4.67835	0.00115419	0.0109905	-0.966014
ENSMUSG00000026471.14	protein_coding	Mr1	2	MGI:1195463	OTTMUSG00000049823.2	0.645917	5.30515	4.67723	0.00115601	0.0109905	-1.01392
ENSMUSG00000031162.14	protein_coding	Gata1	1	MGI:95661	OTTMUSG00000018011.2	2.24356	1.4566	4.67392	0.00116143	0.0110313	-0.529103
ENSMUSG00000028033.16	protein_coding	Kcnq5	2	MGI:1924937	overlapping_locus	4.50286	1.93022	4.66931	0.00116902	0.0110651	-0.673123
ENSMUSG00000031825.16	protein_coding	Crispld2	2	MGI:1926142	OTTMUSG00000025222.3	0.955794	6.69109	4.66931	0.00116902	0.0110651	-1.10618
ENSMUSG00000068762.11	protein_coding	Gstm6	1	MGI:1309467	OTTMUSG00000007100.4	1.65515	3.61772	4.66773	0.00117162	0.0110673	-0.69442
ENSMUSG00000020072.15	protein_coding	Pbld2	2	MGI:1914557	OTTMUSG00000065100.1	1.22837	1.84268	4.66719	0.00117253	0.0110673	-0.516068
ENSMUSG00000078173.3	protein_coding	Lenep	2	MGI:1930020	overlapping_locus	4.98387	-2.04025	4.6636	0.00117849	0.0111044	-1.50388
ENSMUSG00000030598.15	protein_coding	Fbxo17	2	MGI:1354707	OTTMUSG00000022895.2	1.36771	2.42729	4.65946	0.0011854	0.0111259	-0.554381
ENSMUSG00000093485.1	protein_coding	Gm20708	1	MGI:5313155	overlapping_locus	6.08784	-1.51424	4.65836	0.00118726	0.0111353	-1.48898
ENSMUSG00000041842.15	protein_coding	Fhdc1	2	MGI:2684972	OTTMUSG00000023128.2	1.56822	5.3066	4.65397	0.00119466	0.01119	-1.02719
ENSMUSG00000022372.14	protein_coding	Sla	2	MGI:104295	OTTMUSG00000035627.3	1.21905	1.9678	4.65239	0.00119733	0.011203	-0.546136
ENSMUSG00000096606.2	protein_coding	Tpbgl	2	MGI:3646425	OTTMUSG00000043546.2	2.42096	1.31658	4.64971	0.00120188	0.011228	-0.61544
ENSMUSG00000026249.10	protein_coding	Serpine2	2	MGI:101780	OTTMUSG00000021751.3	2.20423	8.00728	4.64732	0.00120595	0.0112419	-1.08894
ENSMUSG00000029522.12	protein_coding	Pla2g1b	2	MGI:101842	OTTMUSG00000014666.4	4.29856	-0.986456	4.64724	0.00120608	0.0112419	-1.5107
ENSMUSG00000030400.17	protein_coding	Ercc2	2	MGI:95413	ncRNA_host	0.780732	5.25039	4.64662	0.00120715	0.0112419	-1.06526
ENSMUSG00000051498.7	protein_coding	Tlr6	2	MGI:1341296	OTTMUSG00000055139.5	1.56554	0.475594	4.64569	0.00120874	0.0112478	-0.63049
ENSMUSG00000027016.17	protein_coding	Zfp385b	1	MGI:2444734	OTTMUSG00000015153.2	3.711	3.8771	4.64415	0.00121137	0.011265	-0.60007
ENSMUSG00000047777.9	protein_coding	Phf13	2	MGI:2446217	OTTMUSG00000010357.1	1.04778	5.93932	4.64276	0.00121378	0.0112726	-1.12373
ENSMUSG00000021483.8	protein_coding	Cdk20	2	MGI:2145349	OTTMUSG00000067014.2	0.924879	3.24777	4.64111	0.00121662	0.0112916	-0.65054
ENSMUSG00000023755.10	protein_coding	Rhebl1	2	MGI:1916409	overlapping_locus	1.06813	2.7275	4.63518	0.00122689	0.0113573	-0.617071
ENSMUSG00000053552.14	protein_coding	Ebf4	2	MGI:2385972	OTTMUSG00000015516.3	1.3506	4.11267	4.6335	0.00122981	0.0113769	-0.797454
ENSMUSG00000052062.14	protein_coding	Pard3b	1	MGI:1919301	overlapping_locus	0.74342	4.00027	4.62796	0.00123951	0.0114147	-0.839253
ENSMUSG00000028199.18	protein_coding	Cryz	2	MGI:88527	OTTMUSG00000022729.5	0.725422	4.09162	4.62591	0.00124313	0.0114259	-0.849714
ENSMUSG00000055653.13	protein_coding	Gpc3	2	MGI:104903	ncRNA_host	0.963143	5.48098	4.6224	0.00124933	0.0114754	-1.09596
ENSMUSG00000051515.9	protein_coding	Fam181b	2	MGI:1930951	overlapping_locus	1.71477	2.58494	4.62146	0.001251	0.0114791	-0.601087
ENSMUSG00000022510.14	protein_coding	Trp63	2	MGI:1330810	overlapping_locus	1.37004	1.85146	4.62113	0.0012516	0.0114791	-0.573761
ENSMUSG00000074785.5	protein_coding	Plxnc1	2	MGI:1890127	ncRNA_host	2.914	6.20627	4.62082	0.00125215	0.0114791	-1.06756
ENSMUSG00000036362.2	protein_coding	P2ry13	2	MGI:1921441	OTTMUSG00000052358.1	1.91334	-0.215566	4.61999	0.00125362	0.0114849	-0.751055
ENSMUSG00000028415.4	protein_coding	Spink4	2	MGI:1341848	OTTMUSG00000006608.1	1.71262	1.31544	4.61233	0.00126734	0.0115885	-0.594565
ENSMUSG00000073565.5	protein_coding	Prr16	2	MGI:1918623	OTTMUSG00000073341.2	3.11812	0.611473	4.60398	0.00128248	0.0116894	-0.843184
ENSMUSG00000043263.13	protein_coding	Ifi209	2	MGI:2138243	OTTMUSG00000050198.1	1.89052	1.32951	4.60111	0.00128772	0.0117069	-0.631931
ENSMUSG00000039831.16	protein_coding	Arhgap29	2	MGI:2443818	OTTMUSG00000026603.6	0.809558	7.19624	4.60067	0.00128852	0.0117069	-1.2064
ENSMUSG00000006732.14	protein_coding	Mettl1	1	MGI:1339986	OTTMUSG00000030570.2	0.93579	4.33762	4.59765	0.00129409	0.011735	-0.960469
ENSMUSG00000030966.13	protein_coding	Trim21	2	MGI:106657	OTTMUSG00000060441.2	0.72239	3.94923	4.59271	0.00130321	0.0117897	-0.884403
ENSMUSG00000042349.13	protein_coding	Ikbke	1	MGI:1929612	OTTMUSG00000034782.2	0.796431	4.57082	4.57841	0.00133004	0.0119696	-1.02862
ENSMUSG00000038538.17	protein_coding	Ubn2	2	MGI:2444236	ncRNA_host	0.588008	7.19266	4.57355	0.00133931	0.0120058	-1.24394
ENSMUSG00000040746.15	protein_coding	Rnf167	2	MGI:1917760	OTTMUSG00000006073.3	0.645092	6.14244	4.57346	0.00133947	0.0120058	-1.24081
ENSMUSG00000029408.13	protein_coding	Abcb9	2	MGI:1861729	OTTMUSG00000028882.2	1.47988	1.6451	4.57275	0.00134082	0.0120058	-0.66477
ENSMUSG00000019467.15	protein_coding	Arhgef25	2	MGI:1277173	OTTMUSG00000064761.3	0.740819	5.49235	4.57227	0.00134175	0.0120066	-1.19188
ENSMUSG00000021186.9	protein_coding	Fbln5	2	MGI:1346091	OTTMUSG00000066106.1	1.21045	4.37773	4.56111	0.0013633	0.0121361	-0.983488
ENSMUSG00000005583.16	protein_coding	Mef2c	2	MGI:99458	OTTMUSG00000044481.11	0.630541	5.58792	4.55829	0.00136881	0.0121575	-1.23007
ENSMUSG00000025407.7	protein_coding	Gli1	2	MGI:95727	OTTMUSG00000064767.1	1.6273	3.69047	4.55474	0.00137578	0.0121901	-0.80738
ENSMUSG00000090110.8	protein_coding	Cmc4	2	MGI:5637812	overlapping_locus	1.05479	3.20586	4.55365	0.00137792	0.012197	-0.809159
ENSMUSG00000030029.14	protein_coding	Lrig1	1	MGI:107935	ncRNA_host	1.03258	5.48185	4.55142	0.00138232	0.0122009	-1.18343
ENSMUSG00000022025.13	protein_coding	Cnmd	1	MGI:1341171	OTTMUSG00000035201.1	4.99431	4.7658	4.55098	0.0013832	0.0122009	-0.722819
ENSMUSG00000034656.18	protein_coding	Cacna1a	2	MGI:109482	OTTMUSG00000031448.5	1.67881	2.66095	4.5488	0.00138752	0.0122239	-0.706846
ENSMUSG00000002997.15	protein_coding	Prkar2b	2	MGI:97760	OTTMUSG00000016980.3	2.64183	8.88054	4.54693	0.00139123	0.012249	-1.18244
ENSMUSG00000031253.15	protein_coding	Srpx2	2	MGI:1916042	OTTMUSG00000018714.2	1.08475	3.05529	4.54268	0.00139972	0.0123021	-0.802465
ENSMUSG00000033157.17	protein_coding	Abhd10	1	MGI:2442422	OTTMUSG00000024155.3	0.704085	4.6741	4.54241	0.00140026	0.0123021	-1.15045
ENSMUSG00000045680.8	protein_coding	Tcf21	2	MGI:1202715	OTTMUSG00000064217.1	0.953313	5.11409	4.54213	0.00140082	0.0123021	-1.20482
ENSMUSG00000022504.10	protein_coding	Ciita	2	MGI:108445	OTTMUSG00000071197.2	1.70103	1.55396	4.54102	0.00140304	0.0123073	-0.682392
ENSMUSG00000021390.6	protein_coding	Ogn	2	MGI:109278	OTTMUSG00000067235.1	1.82273	7.52563	4.53453	0.00141614	0.0123823	-1.27807
ENSMUSG00000025934.15	protein_coding	Gsta3	2	MGI:95856	OTTMUSG00000026333.4	1.80353	3.39329	4.5279	0.00142967	0.0124717	-0.832966
ENSMUSG00000066684.10	protein_coding	Pilrb1	2	MGI:2450532	OTTMUSG00000054648.2	2.89301	-0.577861	4.52436	0.00143694	0.0125045	-1.02549
ENSMUSG00000053580.16	protein_coding	Tanc2	2	MGI:2444121	ncRNA_host	1.44923	6.57472	4.52193	0.00144197	0.0125252	-1.31309
ENSMUSG00000021055.14	protein_coding	Esr2	2	MGI:109392	overlapping_locus	3.39226	5.08182	4.51934	0.00144733	0.0125461	-0.967367
ENSMUSG00000000731.15	protein_coding	Aire	2	MGI:1338803	OTTMUSG00000034126.2	4.99675	-2.29779	4.5191	0.00144783	0.0125461	-1.65172
ENSMUSG00000034111.6	protein_coding	Tmed8	2	MGI:1923480	OTTMUSG00000067218.1	0.717977	5.1531	4.51907	0.00144789	0.0125461	-1.23191
ENSMUSG00000003420.8	protein_coding	Fcgrt	2	MGI:103017	OTTMUSG00000058708.2	0.660879	6.72484	4.51678	0.00145267	0.0125798	-1.3386
ENSMUSG00000028015.3	protein_coding	Ctso	2	MGI:2139628	OTTMUSG00000026582.2	0.650858	5.53736	4.51423	0.00145799	0.0125876	-1.29701
ENSMUSG00000005320.9	protein_coding	Fgfr4	2	MGI:95525	OTTMUSG00000035043.1	1.35658	2.14247	4.50579	0.00147578	0.0126796	-0.760518
ENSMUSG00000020848.7	protein_coding	Doc2b	2	MGI:1100497	OTTMUSG00000006220.1	0.810457	4.90254	4.50495	0.00147756	0.0126872	-1.21834
ENSMUSG00000072955.14	protein_coding	Tmsb15l	2	MGI:3026988	overlapping_locus	1.79157	3.03689	4.50223	0.00148333	0.0127137	-0.831641
ENSMUSG00000030714.14	protein_coding	Sgf29	2	MGI:1922815	OTTMUSG00000025253.2	0.809285	3.77692	4.4992	0.00148982	0.0127318	-0.998952
ENSMUSG00000020912.4	protein_coding	Krt12	2	MGI:96687	OTTMUSG00000004989.1	4.1217	-1.65117	4.49863	0.00149104	0.0127318	-1.60822
ENSMUSG00000028654.13	protein_coding	Mycl	2	MGI:96799	OTTMUSG00000008931.3	3.52706	4.03195	4.49771	0.00149301	0.0127354	-0.759045
ENSMUSG00000075394.4	protein_coding	Hoxc4	2	MGI:96195	OTTMUSG00000035136.4	0.909735	3.90676	4.49312	0.0015029	0.0127967	-0.981828
ENSMUSG00000062312.5	protein_coding	Erbb2	2	MGI:95410	OTTMUSG00000002711.1	0.890431	4.82863	4.48941	0.00151094	0.0128575	-1.13268
ENSMUSG00000055172.10	protein_coding	C1ra	2	MGI:1355313	OTTMUSG00000056669.1	0.757052	6.11793	4.48592	0.00151855	0.0129097	-1.37866
ENSMUSG00000037138.18	protein_coding	Aff3	1	MGI:106927	OTTMUSG00000019698.7	1.74243	4.69414	4.48545	0.00151958	0.0129097	-1.05744
ENSMUSG00000055862.7	protein_coding	Izumo4	2	MGI:1918814	OTTMUSG00000065008.1	1.04589	4.24822	4.48456	0.00152152	0.0129166	-1.10014
ENSMUSG00000025163.6	protein_coding	Cd7	2	MGI:88344	OTTMUSG00000004165.2	3.14795	0.134889	4.48395	0.00152287	0.0129203	-1.10525
ENSMUSG00000066800.11	protein_coding	Rnasel	2	MGI:1098272	OTTMUSG00000043573.5	0.730195	5.18227	4.48093	0.00152951	0.0129621	-1.27618
ENSMUSG00000014158.12	protein_coding	Trpv4	2	MGI:1926945	OTTMUSG00000014501.4	1.43308	2.49544	4.47722	0.0015377	0.0130098	-0.80324
ENSMUSG00000045954.7	protein_coding	Cavin2	2	MGI:99513	OTTMUSG00000046712.1	1.01511	5.71599	4.47462	0.00154348	0.0130253	-1.35552
ENSMUSG00000070605.4	protein_coding	Zfp992	2	MGI:3700963	OTTMUSG00000011097.2	0.896313	3.5088	4.46489	0.00156528	0.013178	-0.951557
ENSMUSG00000052934.14	protein_coding	Fbxo31	2	MGI:1354708	OTTMUSG00000043031.4	0.620341	4.68953	4.46284	0.00156993	0.0132015	-1.23113
ENSMUSG00000031029.6	protein_coding	Eif3f	2	MGI:1913335	OTTMUSG00000026004.1	0.586388	7.93165	4.4612	0.00157365	0.013213	-1.36256
ENSMUSG00000038305.15	protein_coding	Spats2l	2	MGI:1914448	OTTMUSG00000035161.9	0.839332	3.81142	4.46105	0.00157398	0.013213	-1.05882
ENSMUSG00000026656.15	protein_coding	Fcgr2b	2	MGI:95499	OTTMUSG00000021775.5	0.706572	4.93735	4.46041	0.00157544	0.013213	-1.32701
ENSMUSG00000024736.15	protein_coding	Tmem132a	2	MGI:2147810	OTTMUSG00000028258.2	0.638008	6.6286	4.45676	0.00158375	0.0132649	-1.43024
ENSMUSG00000031627.9	protein_coding	Irf2	2	MGI:96591	OTTMUSG00000059880.3	0.629438	4.65823	4.45424	0.00158954	0.0132962	-1.25158
ENSMUSG00000030707.15	protein_coding	Coro1a	2	MGI:1345961	OTTMUSG00000025099.3	1.04782	3.83168	4.45357	0.00159108	0.0132962	-1.12443
ENSMUSG00000020376.17	protein_coding	Rnf130	2	MGI:1891717	ncRNA_host	0.698445	6.7029	4.45311	0.00159213	0.0132962	-1.43424
ENSMUSG00000099032.2	protein_coding	Tcf24	2	MGI:3780500	OTTMUSG00000044905.1	1.49032	2.3207	4.44888	0.0016019	0.0133534	-0.858077
ENSMUSG00000032997.16	protein_coding	Chpf	2	MGI:106576	OTTMUSG00000019412.3	0.841685	5.85424	4.44022	0.00162208	0.0134815	-1.42852
ENSMUSG00000025145.13	protein_coding	Lrrc45	2	MGI:2387183	OTTMUSG00000004080.4	0.671859	5.85469	4.44017	0.00162218	0.0134815	-1.4201
ENSMUSG00000055612.15	protein_coding	Cdca7	2	MGI:1914203	OTTMUSG00000013166.2	0.792792	4.1449	4.4386	0.00162588	0.0134983	-1.07292
ENSMUSG00000026421.14	protein_coding	Csrp1	2	MGI:88549	OTTMUSG00000021802.1	0.803845	7.3606	4.4377	0.00162799	0.0134983	-1.44163
ENSMUSG00000034320.14	protein_coding	Slc26a2	2	MGI:892977	OTTMUSG00000032643.4	0.827653	4.40031	4.43688	0.00162993	0.0134996	-1.21557
ENSMUSG00000022180.7	protein_coding	Slc7a8	2	MGI:1355323	OTTMUSG00000069511.1	1.19051	7.07945	4.43683	0.00163005	0.0134996	-1.42657
ENSMUSG00000027524.9	protein_coding	Edn3	1	MGI:95285	OTTMUSG00000016515.2	1.55557	2.01839	4.43135	0.00164303	0.0135531	-0.828126
ENSMUSG00000031730.18	protein_coding	Dhodh	2	MGI:1928378	OTTMUSG00000032870.3	0.644323	4.476	4.4312	0.00164338	0.0135531	-1.27353
ENSMUSG00000001661.5	protein_coding	Hoxc6	2	MGI:96197	overlapping_locus	0.715749	4.61776	4.43112	0.00164357	0.0135531	-1.29332
ENSMUSG00000053318.7	protein_coding	Slamf8	2	MGI:1921998	OTTMUSG00000050153.1	2.09174	0.268781	4.4299	0.00164649	0.0135569	-0.942915
ENSMUSG00000024246.9	protein_coding	Thumpd2	2	MGI:1919417	OTTMUSG00000072705.1	0.811999	4.07053	4.42571	0.0016565	0.0135952	-1.18249
ENSMUSG00000071203.6	protein_coding	Naip5	2	MGI:1298220	OTTMUSG00000028712.1	1.90964	3.56104	4.42554	0.0016569	0.0135952	-0.997698
ENSMUSG00000004609.11	protein_coding	Cd33	2	MGI:99440	OTTMUSG00000058533.1	1.72794	1.9327	4.42516	0.00165783	0.0135952	-0.848615
ENSMUSG00000036019.8	protein_coding	Tmtc2	2	MGI:1914057	overlapping_locus	1.6773	5.47793	4.41896	0.00167277	0.0136739	-1.35354
ENSMUSG00000073555.1	protein_coding	Gm4951	2	MGI:3644953	overlapping_locus	1.91676	1.08031	4.41814	0.00167477	0.0136739	-0.879027
ENSMUSG00000060572.17	protein_coding	Mfap2	2	MGI:99559	OTTMUSG00000010084.2	0.94316	5.57493	4.41602	0.00167993	0.0136739	-1.43506
ENSMUSG00000067818.6	protein_coding	Myl9	1	MGI:2138915	OTTMUSG00000016035.1	1.17664	7.37815	4.41074	0.00169284	0.0137313	-1.4798
ENSMUSG00000062980.15	protein_coding	Cped1	2	MGI:2444814	OTTMUSG00000022850.5	0.659802	7.02371	4.41038	0.00169374	0.0137313	-1.49699
ENSMUSG00000098488.7	protein_coding	Pla2g4b	2	MGI:2384819	overlapping_locus	1.65275	2.90578	4.40836	0.0016987	0.0137637	-0.930701
ENSMUSG00000022748.8	protein_coding	Cmss1	2	MGI:1913747	OTTMUSG00000071573.2	0.993916	3.90367	4.40264	0.00171287	0.013847	-1.14864
ENSMUSG00000037321.17	protein_coding	Tap1	2	MGI:98483	OTTMUSG00000036473.2	0.778318	4.78835	4.40184	0.00171484	0.0138551	-1.39323
ENSMUSG00000036867.7	protein_coding	Smad6	2	MGI:1336883	OTTMUSG00000021505.5	1.15383	3.17962	4.40081	0.00171741	0.0138641	-1.01456
ENSMUSG00000027859.10	protein_coding	Ngf	2	MGI:97321	OTTMUSG00000054689.3	1.55433	0.994057	4.40061	0.00171791	0.0138641	-0.865591
ENSMUSG00000009585.18	protein_coding	Apobec3	2	MGI:1933111	OTTMUSG00000042090.7	0.76722	4.79195	4.3971	0.00172669	0.0139192	-1.3375
ENSMUSG00000024184.15	protein_coding	Pdia2	2	MGI:1916441	OTTMUSG00000026504.2	3.842	-0.281467	4.3953	0.0017312	0.0139476	-1.37787
ENSMUSG00000026109.14	protein_coding	Tmeff2	1	MGI:1861735	ncRNA_host	2.58118	2.16891	4.39423	0.0017339	0.0139615	-0.87331
ENSMUSG00000028167.15	protein_coding	Bdh2	2	MGI:1917022	OTTMUSG00000029709.4	2.10465	1.75308	4.39089	0.00174234	0.0139873	-0.896628
ENSMUSG00000018451.7	protein_coding	6330403K07Rik	2	MGI:1918001	OTTMUSG00000006083.5	1.79849	2.23514	4.39024	0.00174399	0.0139873	-0.879082
ENSMUSG00000064354.1	protein_coding	mt-Co2	3	MGI:102503		0.892111	10.5705	4.38828	0.00174897	0.0140159	-1.29845
ENSMUSG00000022833.7	protein_coding	Ccdc14	2	MGI:2443448	OTTMUSG00000071458.1	0.795046	3.14128	4.38723	0.00175163	0.0140159	-0.994067
ENSMUSG00000067786.16	protein_coding	Nnat	2	MGI:104716	OTTMUSG00000016197.4	2.79164	4.83245	4.38609	0.00175455	0.0140159	-1.03863
ENSMUSG00000030745.9	protein_coding	Il21r	2	MGI:1890475	OTTMUSG00000058203.1	1.45973	0.928331	4.38591	0.00175499	0.0140159	-0.886951
ENSMUSG00000073125.10	protein_coding	Xlr3b	2	MGI:109505	OTTMUSG00000017657.3	1.49231	3.34824	4.38206	0.00176485	0.0140516	-1.01533
ENSMUSG00000043456.17	protein_coding	Zfp536	1	MGI:1926102	OTTMUSG00000042179.6	2.72899	0.586625	4.38018	0.00176969	0.0140665	-0.954748
ENSMUSG00000046169.10	protein_coding	Adamts6	2	MGI:1347348	OTTMUSG00000067804.2	0.884748	4.23353	4.37862	0.00177372	0.0140828	-1.25371
ENSMUSG00000063296.5	protein_coding	Tmem117	2	MGI:2444580	OTTMUSG00000070881.1	1.53053	1.45204	4.37784	0.00177573	0.014091	-0.89643
ENSMUSG00000031391.18	protein_coding	L1cam	2	MGI:96721	overlapping_locus	2.19158	-0.20727	4.37681	0.00177839	0.0140964	-1.17295
ENSMUSG00000024810.16	protein_coding	Il33	2	MGI:1924375	OTTMUSG00000028342.4	1.38251	2.99726	4.37534	0.0017822	0.0141153	-1.00369
ENSMUSG00000023505.13	protein_coding	Cdca3	1	MGI:1315198	OTTMUSG00000024338.5	1.17388	3.8587	4.3742	0.00178518	0.0141153	-1.15154
ENSMUSG00000032666.16	protein_coding	1700025G04Rik	2	MGI:1916649	ncRNA_host	0.599409	4.90007	4.37232	0.00179006	0.0141338	-1.43554
ENSMUSG00000041779.5	protein_coding	Tram2	2	MGI:1924817	OTTMUSG00000026556.3	1.51722	5.18735	4.3699	0.00179638	0.0141679	-1.41157
ENSMUSG00000099481.6	protein_coding	Xndc1	2	MGI:5546359	overlapping_locus	0.612893	4.5099	4.36873	0.00179944	0.0141841	-1.32397
ENSMUSG00000020122.16	protein_coding	Egfr	2	MGI:95294	OTTMUSG00000005185.2	0.843777	5.55031	4.3662	0.00180609	0.0142287	-1.53103
ENSMUSG00000059060.15	protein_coding	Rad51b	2	MGI:1099436	OTTMUSG00000065500.2	1.13098	1.96535	4.36242	0.00181606	0.0142914	-0.919165
ENSMUSG00000064105.13	protein_coding	Cnnm2	2	MGI:2151054	OTTMUSG00000074278.1	1.04545	3.87603	4.36132	0.00181899	0.0143066	-1.15381
ENSMUSG00000042961.13	protein_coding	Egflam	2	MGI:2146149	OTTMUSG00000029264.2	0.942673	5.36416	4.35939	0.0018241	0.0143072	-1.45943
ENSMUSG00000053414.8	protein_coding	Hunk	2	MGI:1347352	OTTMUSG00000071848.1	1.91039	3.63137	4.35244	0.00184269	0.0144054	-1.07445
ENSMUSG00000029864.7	protein_coding	Gstk1	2	MGI:1923513	OTTMUSG00000057543.1	1.08397	4.25591	4.34988	0.00184959	0.0144435	-1.34482
ENSMUSG00000056290.16	protein_coding	Ms4a4b	2	MGI:1913083	OTTMUSG00000028271.2	1.71054	0.806877	4.34875	0.00185264	0.0144593	-0.936099
ENSMUSG00000024399.5	protein_coding	Ltb	2	MGI:104796	ncRNA_host	2.50153	0.276972	4.34633	0.00185919	0.0144651	-1.0259
ENSMUSG00000046245.13	protein_coding	Pilra	2	MGI:2450529	OTTMUSG00000022871.3	1.64234	0.524919	4.34608	0.00185988	0.0144651	-0.960953
ENSMUSG00000047986.12	protein_coding	Palm3	2	MGI:1921587	OTTMUSG00000032834.1	1.71167	2.39324	4.34301	0.00186823	0.0144898	-0.994124
ENSMUSG00000091649.3	protein_coding	Phf11b	2	MGI:3645789	OTTMUSG00000043571.2	1.69483	0.561447	4.3427	0.00186908	0.0144898	-0.992954
ENSMUSG00000028347.14	protein_coding	Tmeff1	2	MGI:1926810	OTTMUSG00000006852.2	0.983585	3.95171	4.34231	0.00187013	0.0144898	-1.24236
ENSMUSG00000038550.10	protein_coding	Ciart	2	MGI:2684975	OTTMUSG00000030556.4	0.919077	2.84437	4.3394	0.00187809	0.0145305	-1.0603
ENSMUSG00000030247.9	protein_coding	Kcnj8	2	MGI:1100508	OTTMUSG00000057136.1	1.17383	3.85224	4.33725	0.00188401	0.0145417	-1.25346
ENSMUSG00000058297.16	protein_coding	Spock2	2	MGI:1891351	ncRNA_host	0.961036	6.62214	4.33714	0.00188432	0.0145417	-1.60867
ENSMUSG00000075707.5	protein_coding	Dio3	2	MGI:1306782	OTTMUSG00000038181.1	1.5483	2.08513	4.3368	0.00188525	0.0145417	-0.961859
ENSMUSG00000030830.18	protein_coding	Itgal	2	MGI:96606	OTTMUSG00000031314.2	1.66263	2.04001	4.33493	0.00189041	0.0145553	-0.992912
ENSMUSG00000059540.15	protein_coding	Tcea2	2	MGI:107368	OTTMUSG00000016809.4	0.726668	3.75365	4.33124	0.00190065	0.0145939	-1.23347
ENSMUSG00000045757.6	protein_coding	Zfp764	2	MGI:2443580	OTTMUSG00000022482.1	0.76981	3.13919	4.33056	0.00190254	0.0146005	-1.14168
ENSMUSG00000109061.1	protein_coding	Gm49320	2	MGI:6121499	overlapping_locus	1.86714	2.805	4.32814	0.00190927	0.0146407	-1.02624
ENSMUSG00000073375.3	protein_coding	Lrrc30	2	MGI:2685172	OTTMUSG00000072555.1	1.65368	0.646605	4.3209	0.00192962	0.0147239	-1.03704
ENSMUSG00000029591.14	protein_coding	Ung	2	MGI:109352	OTTMUSG00000013709.5	1.61682	2.99704	4.32076	0.00193	0.0147239	-1.02396
ENSMUSG00000079105.4	protein_coding	C7	2	MGI:88235	OTTMUSG00000069981.1	4.90218	1.51448	4.3093	0.00196266	0.0148932	-1.02204
ENSMUSG00000003934.5	protein_coding	Efnb3	2	MGI:109196	OTTMUSG00000005987.1	1.43464	2.53738	4.30683	0.00196977	0.0149233	-1.02524
ENSMUSG00000025497.15	protein_coding	Cdhr5	2	MGI:1919290	OTTMUSG00000060283.1	1.67581	1.60036	4.30581	0.00197272	0.0149376	-0.994253
ENSMUSG00000021608.15	protein_coding	Lpcat1	2	MGI:2384812	OTTMUSG00000033733.3	0.766695	4.52319	4.3035	0.00197942	0.0149645	-1.41858
ENSMUSG00000074916.5	protein_coding	Chst14	2	MGI:1919386	OTTMUSG00000015639.1	0.612125	4.11325	4.30282	0.00198138	0.0149714	-1.3936
ENSMUSG00000020424.3	protein_coding	Castor1	2	MGI:1919212	OTTMUSG00000005056.1	1.38895	2.07999	4.30033	0.00198865	0.0150183	-1.01458
ENSMUSG00000029672.16	protein_coding	Fam3c	1	MGI:107892	OTTMUSG00000035360.4	0.940545	6.16451	4.29921	0.00199192	0.0150301	-1.64144
ENSMUSG00000034949.18	protein_coding	Zfr2	1	MGI:2143792	OTTMUSG00000030338.2	0.972671	4.05836	4.2958	0.00200189	0.0150703	-1.30415
ENSMUSG00000039620.17	protein_coding	Trmt9b	2	MGI:2442328	OTTMUSG00000027150.4	1.27926	2.74248	4.293	0.00201015	0.0151165	-1.0909
ENSMUSG00000001741.12	protein_coding	Il16	2	MGI:1270855	OTTMUSG00000027337.5	0.947833	3.34325	4.29016	0.00201854	0.0151396	-1.22329
ENSMUSG00000019944.14	protein_coding	Rhobtb1	1	MGI:1916538	OTTMUSG00000035399.6	0.959885	5.80099	4.28933	0.00202099	0.01515	-1.64665
ENSMUSG00000024164.15	protein_coding	C3	2	MGI:88227	ncRNA_host	2.14778	7.41011	4.28758	0.00202619	0.0151761	-1.65366
ENSMUSG00000027514.14	protein_coding	Zbp1	2	MGI:1927449	OTTMUSG00000016683.1	2.53744	1.57375	4.28628	0.00203009	0.0151941	-1.01867
ENSMUSG00000021846.9	protein_coding	Peli2	2	MGI:1891445	overlapping_locus	1.03436	5.19144	4.28374	0.00203765	0.0152267	-1.54885
ENSMUSG00000024833.15	protein_coding	Pola2	2	MGI:99690	OTTMUSG00000074489.2	0.74712	4.0374	4.2817	0.00204377	0.0152564	-1.36363
ENSMUSG00000001751.9	protein_coding	Naglu	2	MGI:1351641	OTTMUSG00000002689.2	0.924511	6.35269	4.27943	0.00205061	0.0152914	-1.69589
ENSMUSG00000076441.9	protein_coding	Ass1	2	MGI:88090	OTTMUSG00000012079.2	3.06353	3.60593	4.27771	0.0020558	0.0153222	-1.11559
ENSMUSG00000024486.6	protein_coding	Hbegf	2	MGI:96070	OTTMUSG00000073388.1	1.68972	2.44349	4.27451	0.0020655	0.0153863	-1.06253
ENSMUSG00000070738.10	protein_coding	Dgkd	2	MGI:2138334	overlapping_locus	0.610284	5.84378	4.27299	0.0020701	0.0154125	-1.68309
ENSMUSG00000027546.15	protein_coding	Atp9a	2	MGI:1330826	ncRNA_host	0.659049	6.25912	4.26925	0.00208153	0.0154652	-1.7075
ENSMUSG00000036306.13	protein_coding	Lzts1	2	MGI:2684762	OTTMUSG00000044658.2	1.79493	2.993	4.26678	0.00208912	0.0154868	-1.13017
ENSMUSG00000044991.10	protein_coding	Shld1	2	MGI:1920997	ncRNA_host	0.923785	2.96457	4.26599	0.00209153	0.0154868	-1.16473
ENSMUSG00000027935.14	protein_coding	Rab13	2	MGI:1927232	OTTMUSG00000021948.2	0.617256	5.43682	4.26582	0.00209205	0.0154868	-1.68089
ENSMUSG00000059430.14	protein_coding	Actg2	2	MGI:104589	OTTMUSG00000029749.3	1.39231	6.02989	4.26512	0.00209422	0.0154868	-1.69353
ENSMUSG00000029022.18	protein_coding	Miip	2	MGI:106506	OTTMUSG00000010653.6	0.613053	5.11389	4.26368	0.00209864	0.0155034	-1.62731
ENSMUSG00000028678.13	protein_coding	Kif2c	2	MGI:1921054	OTTMUSG00000009919.3	1.64862	3.66246	4.26151	0.00210538	0.015537	-1.26016
ENSMUSG00000078794.4	protein_coding	Dact3	2	MGI:3654828	OTTMUSG00000033325.2	1.17017	3.78762	4.25868	0.00211415	0.0155775	-1.32788
ENSMUSG00000025290.17	protein_coding	Rps24	2	MGI:98147	OTTMUSG00000068639.1	0.780349	9.82287	4.25822	0.00211561	0.0155802	-1.54881
ENSMUSG00000039298.16	protein_coding	Cdk5rap2	2	MGI:2384875	overlapping_locus	0.83499	5.95939	4.25563	0.00212367	0.0156234	-1.70757
ENSMUSG00000049103.14	protein_coding	Ccr2	2	MGI:106185	OTTMUSG00000035281.2	1.08485	3.0961	4.25114	0.00213779	0.0157029	-1.20698
ENSMUSG00000043448.13	protein_coding	Gjc2	2	MGI:2153060	OTTMUSG00000005785.1	1.03771	2.01249	4.25076	0.00213897	0.0157035	-1.08814
ENSMUSG00000028651.12	protein_coding	Ppie	2	MGI:1917118	OTTMUSG00000008936.1	0.590949	5.12555	4.24461	0.00215846	0.0158221	-1.6588
ENSMUSG00000047013.15	protein_coding	Fbxo41	2	MGI:1261912	OTTMUSG00000029064.1	1.62233	0.781763	4.23878	0.00217708	0.0159012	-1.12001
ENSMUSG00000040860.16	protein_coding	Crocc	2	MGI:3529431	OTTMUSG00000010088.3	1.30935	4.41336	4.23785	0.00218008	0.0159149	-1.40711
ENSMUSG00000015968.18	protein_coding	Cacna1d	2	MGI:88293	OTTMUSG00000068722.15	0.828555	4.5817	4.23712	0.00218242	0.0159164	-1.50018
ENSMUSG00000048126.16	protein_coding	Col6a3	2	MGI:88461	overlapping_locus	0.985338	6.94306	4.23709	0.00218251	0.0159164	-1.75932
ENSMUSG00000025453.18	protein_coding	Nnt	1	MGI:109279	OTTMUSG00000021068.1	0.917711	5.61747	4.23415	0.002192	0.015961	-1.73719
ENSMUSG00000052430.15	protein_coding	Bmpr1b	2	MGI:107191	OTTMUSG00000025350.2	2.18208	6.2037	4.22985	0.00220598	0.0160546	-1.68742
ENSMUSG00000041536.13	protein_coding	Serpina3a	1	MGI:1921319	OTTMUSG00000035420.3	4.56814	-0.682585	4.22898	0.00220883	0.0160671	-1.48281
ENSMUSG00000045038.14	protein_coding	Prkce	2	MGI:97599	OTTMUSG00000017512.3	0.999485	5.26522	4.22652	0.00221686	0.0161091	-1.65986
ENSMUSG00000028393.10	protein_coding	Alad	2	MGI:96853	OTTMUSG00000009022.1	0.810624	5.93435	4.22394	0.00222531	0.0161457	-1.75135
ENSMUSG00000026893.4	protein_coding	Gca	2	MGI:1918521	OTTMUSG00000012870.1	1.3039	3.59299	4.22256	0.00222987	0.0161706	-1.31511
ENSMUSG00000094796.2	protein_coding	BC147527	2	MGI:4840510	OTTMUSG00000068171.1	2.57081	-0.96793	4.22156	0.00223317	0.016178	-1.60932
ENSMUSG00000050248.11	protein_coding	Evc2	2	MGI:1915775	OTTMUSG00000025801.1	0.606807	5.58705	4.22111	0.00223464	0.0161804	-1.72957
ENSMUSG00000054641.10	protein_coding	Mmrn1	2	MGI:1918195	OTTMUSG00000034145.3	1.07607	4.46739	4.2188	0.00224228	0.0161945	-1.59058
ENSMUSG00000024743.16	protein_coding	Syt7	2	MGI:1859545	OTTMUSG00000068314.2	3.47769	4.58943	4.21632	0.00225051	0.0162138	-1.29996
ENSMUSG00000048731.15	protein_coding	Ggnbp1	2	MGI:3055306	overlapping_locus	0.774215	3.65232	4.21395	0.00225842	0.0162451	-1.40833
ENSMUSG00000029503.16	protein_coding	P2rx2	2	MGI:2665170	OTTMUSG00000054126.1	2.55113	-0.736039	4.21002	0.0022716	0.0163151	-1.36119
ENSMUSG00000037824.6	protein_coding	Tspan14	2	MGI:1196325	OTTMUSG00000068661.1	0.641965	6.24729	4.20861	0.00227633	0.0163408	-1.80581
ENSMUSG00000004655.5	protein_coding	Aqp1	2	MGI:103201	OTTMUSG00000026098.1	1.28727	5.89155	4.20523	0.00228776	0.0164063	-1.75455
ENSMUSG00000024273.8	protein_coding	2700062C07Rik	2	MGI:1915296	OTTMUSG00000072999.1	0.642332	3.90603	4.20449	0.00229025	0.016416	-1.46076
ENSMUSG00000062563.15	protein_coding	Cys1	2	MGI:2177632	OTTMUSG00000027562.3	1.5089	2.69112	4.20349	0.00229365	0.01642	-1.19132
ENSMUSG00000025026.15	protein_coding	Add3	2	MGI:1351615	OTTMUSG00000074505.1	0.635498	5.74035	4.20144	0.00230062	0.01642	-1.78578
ENSMUSG00000027358.6	protein_coding	Bmp2	2	MGI:88177	OTTMUSG00000015653.1	1.73826	4.49434	4.20127	0.0023012	0.01642	-1.5408
ENSMUSG00000028780.13	protein_coding	Sema3c	1	MGI:107557	overlapping_locus	1.28124	5.66961	4.2001	0.00230519	0.0164341	-1.70017
ENSMUSG00000040888.10	protein_coding	Gfer	2	MGI:107757	OTTMUSG00000073035.4	0.680466	4.18282	4.20001	0.00230549	0.0164341	-1.53189
ENSMUSG00000026955.13	protein_coding	Sapcd2	2	MGI:1919330	OTTMUSG00000012028.1	1.99948	0.867662	4.19907	0.00230872	0.0164489	-1.19193
ENSMUSG00000005087.17	protein_coding	Cd44	1	MGI:88338	OTTMUSG00000014837.5	1.85928	4.87451	4.19856	0.00231045	0.016453	-1.65965
ENSMUSG00000055980.2	protein_coding	Irs1	2	MGI:99454	OTTMUSG00000016464.3	1.20469	6.7626	4.19024	0.0023391	0.0166071	-1.83094
ENSMUSG00000030465.19	protein_coding	Psd3	1	MGI:1918215	OTTMUSG00000028732.5	0.785131	5.36563	4.1883	0.00234585	0.0166385	-1.75359
ENSMUSG00000035954.10	protein_coding	Dock4	2	MGI:1918006	OTTMUSG00000066686.8	1.6906	4.94931	4.18764	0.00234816	0.0166438	-1.61973
ENSMUSG00000027499.12	protein_coding	Pkia	2	MGI:104747	overlapping_locus	0.789711	4.69662	4.18707	0.00235014	0.0166438	-1.64871
ENSMUSG00000036578.7	protein_coding	Fxyd7	2	MGI:1889006	OTTMUSG00000058037.1	2.10335	0.20607	4.18669	0.00235146	0.0166438	-1.23492
ENSMUSG00000024308.15	protein_coding	Tapbp	2	MGI:1201689	overlapping_locus	0.600903	7.25122	4.18559	0.00235531	0.0166438	-1.82907
ENSMUSG00000053141.16	protein_coding	Ptprt	2	MGI:1321152	OTTMUSG00000015291.2	4.83589	1.38615	4.1854	0.00235597	0.0166438	-1.46455
ENSMUSG00000020053.18	protein_coding	Igf1	2	MGI:96432	OTTMUSG00000031391.13	0.754457	6.62874	4.18472	0.00235834	0.0166453	-1.84465
ENSMUSG00000024747.3	protein_coding	Aldh1a7	2	MGI:1347050	OTTMUSG00000028314.1	2.41372	3.37343	4.18454	0.00235896	0.0166453	-1.2978
ENSMUSG00000041453.12	protein_coding	Rpl21	2	MGI:1278340	ncRNA_host	0.720392	9.61667	4.18188	0.00236828	0.0166748	-1.68092
ENSMUSG00000049295.17	protein_coding	Zfp219	2	MGI:1917140	OTTMUSG00000069313.1	0.599301	6.47524	4.1818	0.00236856	0.0166748	-1.85207
ENSMUSG00000004473.10	protein_coding	Clec11a	2	MGI:1298219	OTTMUSG00000058327.1	2.0136	2.08723	4.17736	0.00238424	0.0167769	-1.16783
ENSMUSG00000094724.8	protein_coding	Rnaset2b	2	MGI:3702087	OTTMUSG00000071990.1	0.657156	6.90225	4.17182	0.00240392	0.016882	-1.86589
ENSMUSG00000021485.14	protein_coding	Mxd3	2	MGI:104987	OTTMUSG00000020954.2	1.43308	1.74985	4.16966	0.00241163	0.0169278	-1.17845
ENSMUSG00000032411.15	protein_coding	Tfdp2	2	MGI:107167	overlapping_locus	0.596843	6.17617	4.16859	0.00241548	0.0169381	-1.86449
ENSMUSG00000031497.9	protein_coding	Tnfsf13b	2	MGI:1344376	OTTMUSG00000059081.1	1.96401	1.06711	4.16587	0.00242525	0.0169763	-1.17751
ENSMUSG00000052142.15	protein_coding	Rasal3	2	MGI:2444128	OTTMUSG00000034066.3	1.40261	0.940947	4.16344	0.00243401	0.017001	-1.18187
ENSMUSG00000024420.9	protein_coding	Zfp521	2	MGI:95459	OTTMUSG00000073051.2	0.847481	4.01632	4.15811	0.00245337	0.017111	-1.55119
ENSMUSG00000091387.2	protein_coding	Gcnt4	2	MGI:2684919	OTTMUSG00000067652.1	0.981126	4.18139	4.15628	0.00246006	0.0171325	-1.58594
ENSMUSG00000004187.11	protein_coding	Kifc2	2	MGI:109187	OTTMUSG00000071083.1	0.650959	4.06322	4.15244	0.00247415	0.0171802	-1.6074
ENSMUSG00000026659.13	protein_coding	Dusp12	1	MGI:1890614	OTTMUSG00000035839.2	0.587403	4.39216	4.15211	0.00247536	0.0171802	-1.64494
ENSMUSG00000028655.11	protein_coding	Mfsd2a	2	MGI:1923824	OTTMUSG00000008939.2	3.09957	2.39531	4.14784	0.00249114	0.0172392	-1.2055
ENSMUSG00000037820.15	protein_coding	Tgm2	2	MGI:98731	OTTMUSG00000015888.2	0.898042	7.33413	4.14148	0.00251485	0.0173443	-1.8945
ENSMUSG00000054708.17	protein_coding	Ankrd24	2	MGI:1890394	OTTMUSG00000030488.4	0.640895	5.07335	4.13769	0.00252909	0.017403	-1.8192
ENSMUSG00000028104.14	protein_coding	Polr3gl	2	MGI:1917120	OTTMUSG00000032756.3	0.61778	4.94224	4.13596	0.00253561	0.0174367	-1.79545
ENSMUSG00000007783.10	protein_coding	Cpt1c	2	MGI:2446526	OTTMUSG00000058336.5	0.849457	4.2406	4.13468	0.00254046	0.0174532	-1.63914
ENSMUSG00000036437.6	protein_coding	Npy1r	2	MGI:104963	OTTMUSG00000061842.2	2.06739	1.86244	4.13333	0.00254556	0.0174756	-1.22285
ENSMUSG00000016756.17	protein_coding	Cmah	2	MGI:103227	OTTMUSG00000000727.2	1.65577	0.491013	4.12868	0.00256329	0.0175761	-1.27588
ENSMUSG00000047238.4	protein_coding	Mageh1	2	MGI:1922875	OTTMUSG00000019340.1	0.999479	4.25416	4.12803	0.00256578	0.0175847	-1.60234
ENSMUSG00000031636.7	protein_coding	Pdlim3	2	MGI:1859274	OTTMUSG00000061186.1	2.31089	3.42822	4.12381	0.00258195	0.017654	-1.38147
ENSMUSG00000040312.14	protein_coding	Cchcr1	2	MGI:2385321	OTTMUSG00000037236.3	0.709487	4.04415	4.12238	0.00258747	0.0176738	-1.61986
ENSMUSG00000057069.7	protein_coding	Ero1lb	2	MGI:1914725	ncRNA_host	0.887165	4.82065	4.12141	0.00259123	0.0176766	-1.75923
ENSMUSG00000044927.6	protein_coding	H1f10	2	MGI:2685307	OTTMUSG00000024647.1	1.5116	3.73219	4.12016	0.00259608	0.0176902	-1.49425
ENSMUSG00000026443.3	protein_coding	Lrrn2	2	MGI:106037	OTTMUSG00000029281.1	1.31727	3.34644	4.11768	0.00260568	0.0177386	-1.49834
ENSMUSG00000042607.15	protein_coding	Asb4	2	MGI:1929751	OTTMUSG00000026852.2	3.14907	2.32359	4.11568	0.00261349	0.01775	-1.2442
ENSMUSG00000024731.15	protein_coding	Ms4a10	2	MGI:1917076	OTTMUSG00000046880.3	1.82791	0.512969	4.10961	0.00263729	0.0178471	-1.25306
ENSMUSG00000096576.2	protein_coding	Oog1	2	MGI:2679150	OTTMUSG00000066862.1	6.03258	0.103124	4.10774	0.00264464	0.0178585	-1.89677
ENSMUSG00000019929.16	protein_coding	Dcn	2	MGI:94872	OTTMUSG00000064847.1	1.11331	8.47651	4.10663	0.00264903	0.0178797	-1.88169
ENSMUSG00000022475.19	protein_coding	Hdac7	2	MGI:1891835	OTTMUSG00000029597.5	0.923412	6.18571	4.10413	0.00265896	0.0179382	-1.96712
ENSMUSG00000026211.17	protein_coding	Obsl1	2	MGI:2138628	OTTMUSG00000016912.6	1.67209	7.84658	4.10333	0.00266214	0.0179426	-1.92586
ENSMUSG00000033981.14	protein_coding	Gria2	2	MGI:95809	ncRNA_host	1.89935	-0.409708	4.10292	0.00266376	0.0179451	-1.51932
ENSMUSG00000005611.15	protein_coding	Mrvi1	2	MGI:1338023	overlapping_locus	0.930344	5.65701	4.10243	0.00266573	0.0179498	-1.91357
ENSMUSG00000039699.14	protein_coding	Batf2	2	MGI:1921731	ncRNA_host	2.30549	0.191809	4.1015	0.00266942	0.0179534	-1.37756
ENSMUSG00000095609.2	protein_coding	Gm21188	2	MGI:5434543	OTTMUSG00000068141.2	1.77584	1.40496	4.0995	0.00267743	0.0179691	-1.27208
ENSMUSG00000022057.8	protein_coding	Adamdec1	2	MGI:1917650	OTTMUSG00000068941.1	4.85467	-1.43702	4.09766	0.00268479	0.0179846	-1.95208
ENSMUSG00000039349.5	protein_coding	C130074G19Rik	2	MGI:2444831	OTTMUSG00000029896.1	1.12549	6.86789	4.08861	0.00272137	0.0182039	-1.99079
ENSMUSG00000022453.8	protein_coding	Naga	2	MGI:1261422	OTTMUSG00000070955.2	0.642351	5.98381	4.08662	0.0027295	0.0182429	-1.98266
ENSMUSG00000050818.7	protein_coding	Olfr330	2	MGI:3030164	OTTMUSG00000005743.6	2.18012	0.160457	4.08624	0.00273105	0.0182429	-1.36337
ENSMUSG00000032094.8	protein_coding	Cd3d	2	MGI:88331	OTTMUSG00000063397.1	1.7432	-0.251257	4.08406	0.00274	0.0182684	-1.35633
ENSMUSG00000050069.3	protein_coding	Grem2	2	MGI:1344367	OTTMUSG00000022494.1	1.245	5.20258	4.082	0.00274845	0.0182782	-1.89774
ENSMUSG00000040287.9	protein_coding	Stac3	2	MGI:3606571	OTTMUSG00000027709.5	1.5723	1.22249	4.08173	0.00274955	0.0182782	-1.28999
ENSMUSG00000017677.11	protein_coding	Wsb1	2	MGI:1926139	OTTMUSG00000000167.3	0.636632	6.96482	4.08151	0.00275047	0.0182782	-2.0024
ENSMUSG00000026208.9	protein_coding	Des	2	MGI:94885	OTTMUSG00000019416.1	2.06259	5.42612	4.07811	0.00276453	0.0183459	-1.8772
ENSMUSG00000045868.12	protein_coding	Gvin1	2	MGI:1921808	overlapping_locus	0.918923	4.46303	4.07628	0.00277211	0.018362	-1.81568
ENSMUSG00000042942.18	protein_coding	Greb1l	2	MGI:3576497	OTTMUSG00000037156.7	1.75732	6.81947	4.07367	0.00278297	0.0183996	-1.99887
ENSMUSG00000000184.12	protein_coding	Ccnd2	2	MGI:88314	OTTMUSG00000056347.1	0.805287	7.62217	4.07231	0.00278863	0.01841	-1.99313
ENSMUSG00000024236.18	protein_coding	Svil	1	MGI:2147319	OTTMUSG00000033148.5	1.04302	5.82157	4.06393	0.0028239	0.0185763	-1.997
ENSMUSG00000034118.15	protein_coding	Tpst1	2	MGI:1298231	overlapping_locus	0.681373	4.80172	4.06188	0.0028326	0.0185763	-1.87637
ENSMUSG00000034041.5	protein_coding	Lyl1	2	MGI:96891	OTTMUSG00000074719.3	1.3284	1.79971	4.06161	0.00283374	0.0185763	-1.34677
ENSMUSG00000030708.14	protein_coding	Dnajb13	2	MGI:1916637	OTTMUSG00000025244.2	3.6135	3.10912	4.06109	0.00283598	0.0185763	-1.32755
ENSMUSG00000027863.8	protein_coding	Cd2	2	MGI:88320	OTTMUSG00000007104.4	2.59649	-0.677536	4.05531	0.00286066	0.0186727	-1.49232
ENSMUSG00000006342.15	protein_coding	Susd2	2	MGI:1918983	OTTMUSG00000065088.1	1.41383	2.81612	4.05523	0.00286101	0.0186727	-1.44112
ENSMUSG00000072674.10	protein_coding	Plac9b	2	MGI:3711222	OTTMUSG00000044558.1	1.75662	2.13751	4.05087	0.00287983	0.0187614	-1.36328
ENSMUSG00000020492.11	protein_coding	Ska2	2	MGI:1913390	ncRNA_host	0.735552	4.33303	4.04959	0.00288534	0.0187798	-1.77556
ENSMUSG00000026126.15	protein_coding	Ptpn18	1	MGI:108410	OTTMUSG00000049465.6	1.38611	2.86838	4.04861	0.00288958	0.0187988	-1.42639
ENSMUSG00000005338.13	protein_coding	Cadm3	2	MGI:2137858	overlapping_locus	3.25457	2.30912	4.04763	0.00289385	0.018807	-1.39807
ENSMUSG00000000805.18	protein_coding	Car4	2	MGI:1096574	OTTMUSG00000001034.4	6.71095	-1.97624	4.04591	0.00290136	0.0188152	-1.96201
ENSMUSG00000019775.17	protein_coding	Rgs17	2	MGI:1927469	OTTMUSG00000027502.3	2.72743	1.55917	4.04476	0.00290636	0.0188305	-1.33937
ENSMUSG00000041762.16	protein_coding	Gpr155	2	MGI:1915776	OTTMUSG00000013435.2	0.826089	4.18972	4.04372	0.00291092	0.0188514	-1.74517
ENSMUSG00000062488.9	protein_coding	Ifit3b	2	MGI:3698419	OTTMUSG00000016648.1	2.03251	2.26211	4.04108	0.0029225	0.0189092	-1.369
ENSMUSG00000038576.15	protein_coding	Susd4	2	MGI:2138351	OTTMUSG00000027014.5	1.54488	3.55927	4.03842	0.0029342	0.0189525	-1.50381
ENSMUSG00000030401.16	protein_coding	Rtn2	2	MGI:107612	OTTMUSG00000058967.1	0.960448	2.75014	4.03498	0.00294939	0.0190054	-1.46768
ENSMUSG00000001588.12	protein_coding	Acap1	2	MGI:2388270	ncRNA_host	1.75987	0.507957	4.03267	0.00295969	0.0190621	-1.37148
ENSMUSG00000026414.13	protein_coding	Tnnt2	2	MGI:104597	OTTMUSG00000049830.2	2.46158	1.74121	4.03064	0.00296871	0.0190791	-1.3604
ENSMUSG00000001313.12	protein_coding	Rnd2	2	MGI:1338755	OTTMUSG00000002875.1	1.5646	5.5167	4.02816	0.00297984	0.0191237	-2.04783
ENSMUSG00000062545.4	protein_coding	Tlr12	2	MGI:3045221	OTTMUSG00000009457.2	1.30899	1.68109	4.02751	0.00298274	0.0191336	-1.38838
ENSMUSG00000015846.15	protein_coding	Rxra	2	MGI:98214	OTTMUSG00000012047.3	0.691338	5.73956	4.02577	0.00299055	0.0191566	-2.06469
ENSMUSG00000069855.9	protein_coding	Slc47a2	2	MGI:3588190	OTTMUSG00000005830.2	3.58248	1.70171	4.02483	0.00299481	0.0191566	-1.38505
ENSMUSG00000048534.7	protein_coding	Jaml	2	MGI:2685484	OTTMUSG00000016704.2	1.90583	0.274498	4.02301	0.00300301	0.0191944	-1.43138
ENSMUSG00000023052.8	protein_coding	Npff	2	MGI:1891708	overlapping_locus	1.40196	1.78761	4.01833	0.00302424	0.0192917	-1.39778
ENSMUSG00000073888.13	protein_coding	Ccl27a	2	MGI:1343459	OTTMUSG00000006697.3	0.722578	3.53101	4.01423	0.003043	0.0193695	-1.66536
ENSMUSG00000028532.14	protein_coding	Cachd1	2	MGI:2444177	OTTMUSG00000008016.2	0.820796	4.9033	4.01401	0.00304402	0.0193695	-1.90884
ENSMUSG00000014786.8	protein_coding	Slc9a5	2	MGI:2685542	OTTMUSG00000062046.1	0.989714	1.86737	4.01162	0.00305499	0.0194021	-1.42953
ENSMUSG00000026888.14	protein_coding	Grb14	2	MGI:1355324	OTTMUSG00000012835.3	1.11186	7.7373	4.01141	0.00305595	0.0194021	-2.0712
ENSMUSG00000090812.8	protein_coding	Samd15	1	MGI:2685109	OTTMUSG00000043613.1	1.51001	0.532587	4.00328	0.00309366	0.019589	-1.43357
ENSMUSG00000024665.8	protein_coding	Fads2	2	MGI:1930079	OTTMUSG00000073896.1	1.09768	8.4083	4.00277	0.00309605	0.0195954	-2.01025
ENSMUSG00000030257.16	protein_coding	Srgap3	2	MGI:2152938	OTTMUSG00000022682.3	1.22635	5.0168	3.99956	0.00311107	0.0196817	-1.94248
ENSMUSG00000024589.18	protein_coding	Nedd4l	2	MGI:1933754	OTTMUSG00000068477.12	0.725575	4.65077	3.99868	0.00311519	0.0196991	-1.87481
ENSMUSG00000047446.18	protein_coding	Arl4a	2	MGI:99437	OTTMUSG00000032944.2	1.02286	4.9345	3.99739	0.00312128	0.0197201	-1.89917
ENSMUSG00000074577.9	protein_coding	Ripor3	2	MGI:1916803	OTTMUSG00000016051.1	1.71903	1.056	3.9967	0.00312453	0.0197318	-1.42555
ENSMUSG00000032281.11	protein_coding	Acsbg1	1	MGI:2385656	OTTMUSG00000030280.3	1.17226	9.58605	3.99633	0.00312625	0.0197339	-1.94281
ENSMUSG00000021948.17	protein_coding	Prkcd	2	MGI:97598	OTTMUSG00000025129.6	1.30463	6.41282	3.9952	0.00313161	0.019759	-2.12392
ENSMUSG00000002699.13	protein_coding	Lcp2	2	MGI:1321402	OTTMUSG00000005404.2	0.894741	2.42524	3.99317	0.00314122	0.0198071	-1.55556
ENSMUSG00000051495.7	protein_coding	Irf2bp2	2	MGI:2443921	OTTMUSG00000044607.1	0.622907	7.0846	3.993	0.00314202	0.0198071	-2.13721
ENSMUSG00000072620.3	protein_coding	Slfn2	2	MGI:1313258	OTTMUSG00000000918.1	1.22849	2.9382	3.99003	0.00315614	0.019854	-1.58583
ENSMUSG00000038552.14	protein_coding	Fndc4	2	MGI:1917195	OTTMUSG00000055349.4	1.57128	4.47016	3.9888	0.00316204	0.019854	-1.89027
ENSMUSG00000027219.13	protein_coding	Slc28a2	2	MGI:1913105	overlapping_locus	2.47822	0.868931	3.98874	0.00316232	0.019854	-1.42612
ENSMUSG00000028234.6	protein_coding	Rps20	2	MGI:1914677	ncRNA_host	0.697109	9.10467	3.98737	0.00316886	0.0198756	-2.02209
ENSMUSG00000037095.8	protein_coding	Lrg1	2	MGI:1924155	OTTMUSG00000072368.1	2.60078	2.34587	3.98401	0.003185	0.0199192	-1.48189
ENSMUSG00000009185.2	protein_coding	Ccl8	2	MGI:101878	OTTMUSG00000000929.1	3.81186	1.16904	3.98034	0.00320268	0.0200002	-1.43418
ENSMUSG00000040247.6	protein_coding	Tbc1d10c	2	MGI:1922072	OTTMUSG00000073949.1	1.40831	1.11417	3.97581	0.00322468	0.0200879	-1.43316
ENSMUSG00000036412.5	protein_coding	Arsi	2	MGI:2670959	OTTMUSG00000028985.1	1.894	1.31647	3.97266	0.00324011	0.0201575	-1.4408
ENSMUSG00000061882.12	protein_coding	Ccdc62	1	MGI:2684996	overlapping_locus	1.0392	3.38167	3.97066	0.00324993	0.0201834	-1.67156
ENSMUSG00000056938.16	protein_coding	Acbd4	2	MGI:1914381	OTTMUSG00000003297.4	0.861427	4.35546	3.97057	0.00325039	0.0201834	-1.89191
ENSMUSG00000024670.17	protein_coding	Cd6	2	MGI:103566	OTTMUSG00000036965.2	2.34128	-1.45851	3.96988	0.00325374	0.0201834	-1.64548
ENSMUSG00000021676.10	protein_coding	Iqgap2	2	MGI:2449975	OTTMUSG00000074747.5	1.50132	4.96775	3.9695	0.00325561	0.0201834	-2.01408
ENSMUSG00000022231.10	protein_coding	Sema5a	2	MGI:107556	OTTMUSG00000070207.1	1.55193	7.49591	3.96649	0.00327047	0.0202579	-2.16224
ENSMUSG00000073119.3	protein_coding	Speer4a	1	MGI:1922907	OTTMUSG00000036610.2	1.20392	1.18866	3.9647	0.00327939	0.0202942	-1.44764
ENSMUSG00000019359.14	protein_coding	Gdpd2	2	MGI:1918834	OTTMUSG00000018299.5	3.36383	3.5964	3.96325	0.00328658	0.0203064	-1.47041
ENSMUSG00000022032.14	protein_coding	Scara5	2	MGI:1918395	OTTMUSG00000027832.1	2.0311	3.19583	3.96302	0.00328773	0.0203064	-1.55964
ENSMUSG00000035692.7	protein_coding	Isg15	2	MGI:1855694	OTTMUSG00000074683.1	1.3125	2.80531	3.96209	0.00329235	0.0203088	-1.60436
ENSMUSG00000049866.12	protein_coding	Arl4c	2	MGI:2445172	OTTMUSG00000028785.5	1.4605	4.94339	3.96182	0.00329368	0.0203088	-1.94071
ENSMUSG00000029499.11	protein_coding	Pxmp2	2	MGI:107487	OTTMUSG00000026216.1	2.15476	1.52583	3.96111	0.00329722	0.0203088	-1.45221
ENSMUSG00000032038.7	protein_coding	St3gal4	2	MGI:1316743	OTTMUSG00000062940.1	1.67374	7.22062	3.96111	0.00329725	0.0203088	-2.17448
ENSMUSG00000020723.3	protein_coding	Cacng4	2	MGI:1859167	OTTMUSG00000003107.1	1.72057	1.36998	3.9594	0.00330579	0.0203212	-1.45475
ENSMUSG00000072258.10	protein_coding	Taf1a	2	MGI:109578	fragmented_locus	0.653201	4.10477	3.95928	0.00330641	0.0203212	-1.84261
ENSMUSG00000055799.13	protein_coding	Tcf7l1	2	MGI:1202876	overlapping_locus	0.653128	4.2643	3.95734	0.00331611	0.020372	-1.93251
ENSMUSG00000041797.7	protein_coding	Abca9	2	MGI:2386796	OTTMUSG00000003233.2	1.24674	3.99406	3.95629	0.00332138	0.020391	-1.80986
ENSMUSG00000031586.17	protein_coding	Rbpms	2	MGI:1334446	overlapping_locus	0.725456	6.14554	3.95384	0.00333373	0.0204021	-2.19473
ENSMUSG00000027368.6	protein_coding	Dusp2	2	MGI:101911	OTTMUSG00000016021.1	2.05931	0.30832	3.95381	0.00333391	0.0204021	-1.51246
ENSMUSG00000039607.17	protein_coding	Rbms3	2	MGI:2444477	OTTMUSG00000036948.9	0.597339	5.25075	3.95154	0.00334539	0.0204545	-2.11092
ENSMUSG00000026712.3	protein_coding	Mrc1	2	MGI:97142	ncRNA_host	1.10957	4.42598	3.95126	0.00334679	0.0204545	-1.98474
ENSMUSG00000044938.8	protein_coding	Klhl31	2	MGI:3045305	OTTMUSG00000044856.2	6.33952	3.06373	3.94925	0.003357	0.0205081	-1.48852
ENSMUSG00000027966.20	protein_coding	Col11a1	2	MGI:88446	overlapping_locus	1.53935	4.80422	3.94849	0.00336087	0.0205229	-2.02161
ENSMUSG00000017453.4	protein_coding	Pipox	2	MGI:1197006	OTTMUSG00000000072.1	1.63652	1.29596	3.94758	0.00336554	0.0205345	-1.47051
ENSMUSG00000055917.15	protein_coding	Zfp277	2	MGI:1890393	OTTMUSG00000066584.3	1.05114	5.5875	3.94514	0.003378	0.0205922	-2.14566
ENSMUSG00000036106.15	protein_coding	Prr5	2	MGI:1924714	OTTMUSG00000035390.1	1.14001	2.61925	3.94403	0.0033837	0.0206181	-1.59818
ENSMUSG00000009292.18	protein_coding	Trpm2	2	MGI:1351901	ncRNA_host	1.86925	0.750918	3.93935	0.0034078	0.0207206	-1.48193
ENSMUSG00000064036.15	protein_coding	Mro	2	MGI:2152817	OTTMUSG00000028221.3	4.1105	5.48606	3.9383	0.00341323	0.0207359	-1.92386
ENSMUSG00000054675.5	protein_coding	Tmem119	2	MGI:2385228	OTTMUSG00000028784.3	1.26049	3.30897	3.93757	0.00341703	0.0207412	-1.72689
ENSMUSG00000040536.15	protein_coding	Necab1	2	MGI:1916602	OTTMUSG00000004586.1	1.88817	-0.380052	3.93665	0.00342181	0.0207457	-1.65343
ENSMUSG00000027203.15	protein_coding	Dut	2	MGI:1346051	OTTMUSG00000015344.1	0.752345	4.99299	3.93658	0.00342213	0.0207457	-2.10723
ENSMUSG00000032915.6	protein_coding	Adgre4	2	MGI:1196464	OTTMUSG00000072318.1	2.32033	-0.485968	3.93627	0.00342374	0.0207466	-1.64673
ENSMUSG00000040987.15	protein_coding	Mill2	2	MGI:2179989	OTTMUSG00000058434.5	0.931221	3.85376	3.93594	0.00342547	0.0207482	-1.8401
ENSMUSG00000031432.3	protein_coding	Prps1	2	MGI:97775	OTTMUSG00000018847.1	0.639275	4.58572	3.93278	0.00344196	0.0207977	-1.99898
ENSMUSG00000079547.4	protein_coding	H2-DMb1	2	MGI:95922	OTTMUSG00000037116.3	1.42187	2.76486	3.93269	0.00344241	0.0207977	-1.63993
ENSMUSG00000020392.8	protein_coding	Cdkn2aipnl	2	MGI:1261797	OTTMUSG00000005612.3	0.59125	5.29515	3.93102	0.00345114	0.0208328	-2.15802
ENSMUSG00000007097.14	protein_coding	Atp1a2	2	MGI:88106	OTTMUSG00000021834.2	2.2223	5.81262	3.92688	0.00347293	0.0209199	-2.12496
ENSMUSG00000021702.7	protein_coding	Thbs4	2	MGI:1101779	OTTMUSG00000036725.1	2.45602	5.36835	3.92615	0.00347676	0.0209252	-2.06195
ENSMUSG00000033998.9	protein_coding	Kcnk1	2	MGI:109322	OTTMUSG00000061597.1	1.96485	4.38166	3.9257	0.00347913	0.0209307	-1.77433
ENSMUSG00000079592.9	protein_coding	C1qtnf5	2	MGI:2385958	overlapping_locus	1.01989	3.03533	3.92486	0.00348361	0.0209399	-1.73169
ENSMUSG00000052676.16	protein_coding	Zmat1	2	MGI:2442284	OTTMUSG00000018759.1	0.651652	4.57437	3.92426	0.00348677	0.0209487	-2.03185
ENSMUSG00000044707.7	protein_coding	Ccnjl	2	MGI:2685723	OTTMUSG00000005455.1	0.765014	2.64687	3.92318	0.0034925	0.020958	-1.69494
ENSMUSG00000044338.9	protein_coding	Aplnr	2	MGI:1346086	OTTMUSG00000013465.2	0.933837	5.63115	3.92035	0.00350757	0.0210218	-2.24225
ENSMUSG00000032937.5	protein_coding	Fshr	2	MGI:95583	OTTMUSG00000072771.1	3.90391	3.55765	3.91961	0.00351152	0.0210366	-1.65405
ENSMUSG00000063430.9	protein_coding	Wscd2	2	MGI:2445030	OTTMUSG00000029483.5	1.15367	1.60557	3.91856	0.00351713	0.0210561	-1.52009
ENSMUSG00000031342.17	protein_coding	Gpm6b	2	MGI:107672	OTTMUSG00000019536.2	0.75727	5.25176	3.91844	0.00351773	0.0210561	-2.15967
ENSMUSG00000022894.6	protein_coding	Adamts5	2	MGI:1346321	OTTMUSG00000071713.1	1.17401	5.57261	3.91716	0.00352461	0.0210884	-2.18725
ENSMUSG00000047810.9	protein_coding	Ccdc88b	2	MGI:1925567	OTTMUSG00000074501.2	1.25144	1.77784	3.91607	0.00353046	0.0211056	-1.56845
ENSMUSG00000029204.7	protein_coding	Rhoh	2	MGI:1921984	OTTMUSG00000055241.2	1.71291	0.839449	3.91274	0.00354839	0.0211861	-1.53027
ENSMUSG00000048388.3	protein_coding	Fam171b	2	MGI:2444579	OTTMUSG00000013394.1	1.75472	3.69006	3.91127	0.0035563	0.0212083	-1.78908
ENSMUSG00000044726.8	protein_coding	Erich5	2	MGI:2447772	OTTMUSG00000070238.1	5.17058	-1.62793	3.90472	0.00359196	0.0213477	-2.11793
ENSMUSG00000025932.14	protein_coding	Eya1	1	MGI:109344	overlapping_locus	2.20511	1.18491	3.90173	0.00360833	0.021411	-1.53846
ENSMUSG00000032000.17	protein_coding	Birc3	2	MGI:1197007	OTTMUSG00000020585.4	0.817702	4.09281	3.90153	0.00360942	0.021411	-1.95829
ENSMUSG00000095041.7	protein_coding	AC149090.1	3			0.934978	7.41911	3.90057	0.00361469	0.021411	-2.27858
ENSMUSG00000078193.2	protein_coding	Gm2000	2	MGI:3780170	OTTMUSG00000046249.2	1.53887	2.76266	3.90057	0.00361471	0.021411	-1.68506
ENSMUSG00000091971.3	protein_coding	Hspa1a	2	MGI:96244	OTTMUSG00000037921.3	0.86189	3.56835	3.9005	0.0036151	0.021411	-1.88687
ENSMUSG00000036334.12	protein_coding	Igsf10	2	MGI:1923481	OTTMUSG00000052181.3	1.05562	4.17775	3.90017	0.00361687	0.021411	-1.9527
ENSMUSG00000058600.13	protein_coding	Rpl30	2	MGI:98037	ncRNA_host	0.730058	8.87456	3.90003	0.00361765	0.021411	-2.17048
ENSMUSG00000030187.15	protein_coding	Klra2	1	MGI:101906	OTTMUSG00000027143.3	2.08894	-0.297153	3.89674	0.00363585	0.021482	-1.6005
ENSMUSG00000020396.8	protein_coding	Nefh	2	MGI:97309	OTTMUSG00000005075.1	4.67047	-1.19258	3.89496	0.00364572	0.0215144	-2.08796
ENSMUSG00000059022.15	protein_coding	Kcp	2	MGI:2141640	ncRNA_host	0.984458	2.84395	3.89368	0.00365283	0.0215474	-1.75404
ENSMUSG00000044550.11	protein_coding	Tceal3	2	MGI:1913354	OTTMUSG00000018706.4	1.39551	2.55769	3.88863	0.00368105	0.0216506	-1.6208
ENSMUSG00000025507.13	protein_coding	Pidd1	2	MGI:1889507	OTTMUSG00000024561.6	0.936234	2.97911	3.88785	0.00368544	0.021659	-1.7429
ENSMUSG00000033722.9	protein_coding	BC034090	2	MGI:2672904	OTTMUSG00000046207.10	0.849785	4.65643	3.88537	0.00369936	0.0217229	-2.10466
ENSMUSG00000026941.16	protein_coding	Mamdc4	2	MGI:2685841	overlapping_locus	0.94638	2.24243	3.88238	0.00371629	0.0217899	-1.64201
ENSMUSG00000066682.11	protein_coding	Pilrb2	2	MGI:2450535	OTTMUSG00000054650.2	2.22701	-0.414769	3.87998	0.00372991	0.0218302	-1.67535
ENSMUSG00000060591.9	protein_coding	Ifitm2	2	MGI:1933382	overlapping_locus	0.641395	7.38519	3.87702	0.00374677	0.0218928	-2.31069
ENSMUSG00000025825.12	protein_coding	Iscu	2	MGI:1913633	OTTMUSG00000025818.3	0.732983	6.47826	3.8739	0.00376469	0.021956	-2.33515
ENSMUSG00000052563.13	protein_coding	D930048N14Rik	2	MGI:2144709	OTTMUSG00000005607.2	1.07407	3.47725	3.87344	0.00376728	0.0219586	-1.84621
ENSMUSG00000046593.3	protein_coding	Tmem215	2	MGI:2444167	OTTMUSG00000006582.1	2.59354	-0.746182	3.87164	0.00377764	0.022001	-1.9837
ENSMUSG00000024059.10	protein_coding	Clip4	2	MGI:1919100	OTTMUSG00000071196.2	1.51488	3.24369	3.86987	0.00378791	0.0220517	-1.71537
ENSMUSG00000045826.9	protein_coding	Ptprcap	2	MGI:97811	overlapping_locus	2.02183	-0.231343	3.86717	0.00380354	0.0221155	-1.66482
ENSMUSG00000031465.6	protein_coding	Angpt2	2	MGI:1202890	OTTMUSG00000036075.2	1.37773	4.26121	3.86688	0.00380524	0.0221164	-2.03221
ENSMUSG00000024074.8	protein_coding	Crim1	2	MGI:1354756	ncRNA_host	1.68846	6.47536	3.86583	0.00381132	0.0221277	-2.32596
ENSMUSG00000021180.9	protein_coding	Rps6ka5	2	MGI:1920336	OTTMUSG00000066068.1	1.04829	3.91511	3.86559	0.00381271	0.0221277	-1.95752
ENSMUSG00000037849.8	protein_coding	Ifi206	2	MGI:3646410	OTTMUSG00000034635.6	2.5154	-0.313231	3.86318	0.00382681	0.0221847	-1.77672
ENSMUSG00000037035.5	protein_coding	Inhbb	2	MGI:96571	OTTMUSG00000034781.1	3.50394	7.52425	3.86243	0.00383119	0.0221947	-2.28122
ENSMUSG00000039396.11	protein_coding	Neil3	1	MGI:2384588	OTTMUSG00000023310.6	1.80079	2.37313	3.85885	0.00385218	0.0222804	-1.62968
ENSMUSG00000064326.13	protein_coding	Siva1	2	MGI:1353606	OTTMUSG00000066010.1	0.695956	4.71047	3.8572	0.0038619	0.0223271	-2.17648
ENSMUSG00000030064.16	protein_coding	Frmd4b	2	MGI:2141794	ncRNA_host	0.647369	5.20371	3.85084	0.00389961	0.0224462	-2.27424
ENSMUSG00000028111.4	protein_coding	Ctsk	2	MGI:107823	OTTMUSG00000053004.1	1.0279	3.70809	3.85054	0.00390142	0.0224462	-1.97767
ENSMUSG00000042846.8	protein_coding	Lrrtm3	1	MGI:2389177	OTTMUSG00000023795.2	6.55862	0.0359251	3.84907	0.00391023	0.0224739	-2.09795
ENSMUSG00000017176.17	protein_coding	Nt5c3b	2	MGI:1915356	OTTMUSG00000006268.2	0.598201	6.02794	3.84736	0.00392047	0.0225194	-2.36672
ENSMUSG00000032089.16	protein_coding	Il10ra	1	MGI:96538	ncRNA_host	1.06858	2.73751	3.84659	0.00392509	0.0225277	-1.77902
ENSMUSG00000041272.11	protein_coding	Tox	2	MGI:2181659	OTTMUSG00000004332.2	2.14251	2.27569	3.84425	0.00393912	0.0225809	-1.66442
ENSMUSG00000029299.14	protein_coding	Abcg3	2	MGI:1351624	OTTMUSG00000025595.2	1.58378	1.13147	3.83768	0.00397898	0.0227361	-1.62164
ENSMUSG00000039842.15	protein_coding	Mcph1	1	MGI:2443308	OTTMUSG00000020492.3	0.995931	4.27152	3.83205	0.0040134	0.0228675	-2.08484
ENSMUSG00000006800.14	protein_coding	Sulf2	1	MGI:1919293	OTTMUSG00000001130.4	0.759606	8.0584	3.83181	0.00401488	0.0228675	-2.32181
ENSMUSG00000032064.17	protein_coding	Dixdc1	2	MGI:2679721	OTTMUSG00000031763.4	1.52104	3.64616	3.82154	0.00407859	0.0231288	-1.88373
ENSMUSG00000024677.13	protein_coding	Ms4a6b	2	MGI:1917024	OTTMUSG00000034785.3	1.65195	2.12202	3.81933	0.00409238	0.0231701	-1.73235
ENSMUSG00000026601.14	protein_coding	Axdnd1	1	MGI:1924602	OTTMUSG00000023021.5	1.79155	2.70994	3.81864	0.00409675	0.0231856	-1.794
ENSMUSG00000024970.5	protein_coding	Spindoc	2	MGI:2147611	OTTMUSG00000074592.1	0.697848	4.98073	3.81686	0.00410792	0.0232396	-2.30923
ENSMUSG00000034324.16	protein_coding	Tmem132c	2	MGI:2443061	OTTMUSG00000029754.1	2.05607	1.04656	3.81598	0.00411351	0.0232454	-1.67627
ENSMUSG00000023000.5	protein_coding	Dhh	2	MGI:94891	overlapping_locus	3.23697	3.58956	3.81448	0.00412294	0.0232774	-1.80714
ENSMUSG00000031089.7	protein_coding	Slc6a14	2	MGI:1890216	ncRNA_host	3.61733	-0.345393	3.81425	0.00412442	0.0232774	-1.90865
ENSMUSG00000059552.13	protein_coding	Trp53	2	MGI:98834	OTTMUSG00000005982.1	0.587695	6.42912	3.80771	0.00416598	0.0234654	-2.44264
ENSMUSG00000035208.16	protein_coding	Slfn8	2	MGI:2672859	OTTMUSG00000000922.8	1.15417	2.49063	3.80667	0.00417263	0.0234763	-1.78983
ENSMUSG00000026574.5	protein_coding	Dpt	2	MGI:1928392	OTTMUSG00000049869.1	3.30063	4.37655	3.80664	0.00417287	0.0234763	-1.90187
ENSMUSG00000031458.8	protein_coding	Coprs	2	MGI:1913673	OTTMUSG00000060790.1	0.834011	3.22225	3.8056	0.00417953	0.0234952	-1.92182
ENSMUSG00000002308.16	protein_coding	Cd320	2	MGI:1860083	OTTMUSG00000037211.2	0.667472	5.32711	3.80473	0.00418511	0.0235	-2.35234
ENSMUSG00000034810.7	protein_coding	Scn7a	2	MGI:102965	OTTMUSG00000013100.1	1.28063	3.77004	3.80469	0.00418534	0.0235	-1.99624
ENSMUSG00000056966.7	protein_coding	Gjc3	2	MGI:2153041	OTTMUSG00000054655.1	6.26249	-1.1649	3.80222	0.00420127	0.0235709	-2.15801
ENSMUSG00000006538.12	protein_coding	Ihh	2	MGI:96533	OTTMUSG00000048255.2	6.27622	3.57345	3.80185	0.00420366	0.0235749	-1.67038
ENSMUSG00000073551.5	protein_coding	Spink13	2	MGI:3642511	OTTMUSG00000049765.2	4.8075	-1.2051	3.80143	0.00420638	0.0235809	-2.16357
ENSMUSG00000067377.12	protein_coding	Tspan6	2	MGI:1926264	OTTMUSG00000018712.3	0.6242	5.45986	3.80108	0.00420864	0.023581	-2.39964
ENSMUSG00000040829.14	protein_coding	Zmynd15	1	MGI:3603821	OTTMUSG00000006043.7	1.32741	2.38737	3.80091	0.0042097	0.023581	-1.79216
ENSMUSG00000001014.6	protein_coding	Icam4	2	MGI:1925619	OTTMUSG00000063056.1	1.67548	0.782191	3.79975	0.00421727	0.023614	-1.67118
ENSMUSG00000074361.11	protein_coding	C5ar2	2	MGI:2442013	ncRNA_host	1.31813	0.160729	3.7984	0.00422598	0.0236364	-1.69284
ENSMUSG00000031097.15	protein_coding	Tnni2	2	MGI:105070	OTTMUSG00000018792.4	2.26279	-0.605602	3.79836	0.00422624	0.0236364	-1.86833
ENSMUSG00000038507.6	protein_coding	Parp12	2	MGI:2143990	OTTMUSG00000023211.1	0.588929	5.12689	3.79624	0.00424002	0.0236855	-2.31963
ENSMUSG00000068263.11	protein_coding	Efcc1	2	MGI:3611451	OTTMUSG00000034550.3	1.07325	1.90458	3.79275	0.00426283	0.0237849	-1.74006
ENSMUSG00000032902.1	protein_coding	Slc16a1	2	MGI:106013	OTTMUSG00000022475.1	0.999098	6.21537	3.79238	0.00426523	0.023789	-2.45473
ENSMUSG00000062526.4	protein_coding	Mppe1	2	MGI:2661311	OTTMUSG00000074408.2	0.679658	4.28693	3.7904	0.00427824	0.0238429	-2.17792
ENSMUSG00000075592.10	protein_coding	Nynrin	2	MGI:2652872	OTTMUSG00000069755.1	0.671166	4.98646	3.78751	0.0042973	0.0239128	-2.33542
ENSMUSG00000037921.15	protein_coding	Ddx60	2	MGI:2384570	OTTMUSG00000031511.3	0.658491	3.96576	3.78437	0.00431812	0.0239899	-2.10611
ENSMUSG00000073197.9	protein_coding	5730507C01Rik	2	MGI:1917882	OTTMUSG00000066460.2	1.71793	0.532312	3.78165	0.00433623	0.0240594	-1.72379
ENSMUSG00000059146.12	protein_coding	Ntrk3	2	MGI:97385	overlapping_locus	2.70895	2.47136	3.78151	0.00433715	0.0240594	-1.71004
ENSMUSG00000023150.14	protein_coding	Ivns1abp	2	MGI:2152389	OTTMUSG00000049560.1	1.11067	8.85023	3.77791	0.00436121	0.024146	-2.38545
ENSMUSG00000008090.14	protein_coding	Fgfrl1	2	MGI:2150920	OTTMUSG00000054022.2	0.593457	5.66606	3.77724	0.00436571	0.024146	-2.45269
ENSMUSG00000027827.17	protein_coding	Kcnab1	1	MGI:109155	overlapping_locus	0.943703	4.27691	3.77643	0.00437119	0.0241621	-2.231
ENSMUSG00000027416.2	protein_coding	Otor	2	MGI:1888678	OTTMUSG00000015605.1	5.26823	-1.77373	3.77578	0.00437555	0.0241675	-2.2164
ENSMUSG00000070822.5	protein_coding	Zscan18	2	MGI:3643810	OTTMUSG00000060748.2	0.857153	2.80317	3.77502	0.0043807	0.0241833	-1.87184
ENSMUSG00000047963.7	protein_coding	Stbd1	2	MGI:1261768	OTTMUSG00000055606.1	1.48368	4.6877	3.77465	0.00438319	0.0241833	-2.18285
ENSMUSG00000057863.6	protein_coding	Rpl36	2	MGI:1860603	OTTMUSG00000072377.1	0.728719	8.14438	3.77118	0.00440662	0.0242644	-2.42794
ENSMUSG00000027134.4	protein_coding	Lpcat4	2	MGI:2138993	OTTMUSG00000015146.1	0.926807	3.44953	3.77079	0.00440928	0.0242644	-2.02952
ENSMUSG00000046330.10	protein_coding	Rpl37a	2	MGI:98068	OTTMUSG00000061689.2	0.724499	9.01471	3.76856	0.00442445	0.0242961	-2.36856
ENSMUSG00000037946.11	protein_coding	Fgd3	2	MGI:1353657	OTTMUSG00000020966.1	1.79041	3.75746	3.76426	0.00445386	0.024387	-2.05535
ENSMUSG00000037605.16	protein_coding	Adgrl3	2	MGI:2441950	ncRNA_host	1.08775	3.51176	3.76388	0.00445649	0.0243873	-1.98607
ENSMUSG00000094800.8	protein_coding	Gm9780	2	MGI:3710532	OTTMUSG00000044554.2	1.64095	0.692839	3.76201	0.00446935	0.0244074	-1.73187
ENSMUSG00000026395.16	protein_coding	Ptprc	2	MGI:97810	overlapping_locus	1.3342	3.48033	3.76043	0.00448023	0.0244139	-2.087
ENSMUSG00000009097.10	protein_coding	Tbx1	2	MGI:98493	OTTMUSG00000071421.1	1.45427	1.3481	3.75926	0.00448833	0.0244393	-1.7394
ENSMUSG00000027713.6	protein_coding	1810062G17Rik	2	MGI:1919532	OTTMUSG00000042654.1	1.99916	-0.177392	3.75535	0.00451545	0.0245401	-1.83888
ENSMUSG00000060121.15	protein_coding	Gemin2	2	MGI:1913853	OTTMUSG00000044350.3	0.753017	3.49374	3.75233	0.00453652	0.0245884	-2.06646
ENSMUSG00000032012.9	protein_coding	Nectin1	2	MGI:1926483	OTTMUSG00000063167.2	0.718202	4.75976	3.75206	0.0045384	0.0245884	-2.35808
ENSMUSG00000032698.15	protein_coding	Lmo2	2	MGI:102811	OTTMUSG00000014900.5	0.856313	4.07278	3.74892	0.00456041	0.0246713	-2.23644
ENSMUSG00000037166.5	protein_coding	Ppp1r14a	2	MGI:1931139	OTTMUSG00000059218.1	1.04565	4.6133	3.74824	0.00456521	0.0246879	-2.38845
ENSMUSG00000079410.4	protein_coding	Gm2897	2	MGI:3781075	OTTMUSG00000035982.1	1.76915	0.208558	3.74716	0.00457282	0.0247113	-1.76774
ENSMUSG00000002668.8	protein_coding	Dennd1c	2	MGI:1918035	OTTMUSG00000072406.2	1.42019	1.31356	3.74616	0.00457988	0.0247202	-1.76216
ENSMUSG00000062515.3	protein_coding	Fabp4	2	MGI:88038	OTTMUSG00000051458.2	5.0111	5.61336	3.74515	0.00458702	0.02474	-2.10778
ENSMUSG00000002475.16	protein_coding	Abhd3	2	MGI:2147183	OTTMUSG00000028162.3	0.976008	4.08173	3.74445	0.004592	0.0247575	-2.21863
ENSMUSG00000009633.3	protein_coding	G0s2	2	MGI:1316737	OTTMUSG00000050857.2	1.76515	3.55324	3.74414	0.00459422	0.0247601	-2.05752
ENSMUSG00000026525.9	protein_coding	Opn3	2	MGI:1338022	overlapping_locus	1.24434	2.25845	3.74305	0.00460195	0.024783	-1.8781
ENSMUSG00000014303.13	protein_coding	Glis2	2	MGI:1932535	OTTMUSG00000026679.2	0.674261	5.45824	3.74097	0.00461673	0.0248437	-2.50223
ENSMUSG00000037406.7	protein_coding	Htra4	2	MGI:3036260	OTTMUSG00000042143.3	1.95419	0.277284	3.74052	0.00461993	0.0248447	-1.81281
ENSMUSG00000058099.16	protein_coding	Nfam1	2	MGI:1921289	OTTMUSG00000014993.5	0.939627	1.60959	3.74045	0.00462041	0.0248447	-1.81307
ENSMUSG00000030306.14	protein_coding	Tmtc1	2	MGI:3039590	OTTMUSG00000022507.4	0.983527	4.99071	3.73877	0.00463242	0.024889	-2.35427
ENSMUSG00000046999.2	protein_coding	1110032F04Rik	2	MGI:1915975	OTTMUSG00000044906.1	4.31633	3.87028	3.73804	0.00463767	0.0248999	-1.8457
ENSMUSG00000051262.9	protein_coding	Nat8f3	2	MGI:2136449	ncRNA_host	2.40858	1.72724	3.73707	0.00464462	0.0249237	-1.76123
ENSMUSG00000046295.13	protein_coding	Ankle1	2	MGI:1918775	OTTMUSG00000029800.1	2.10654	1.77249	3.7369	0.00464583	0.0249237	-1.76087
ENSMUSG00000020387.15	protein_coding	Jade2	2	MGI:1924151	OTTMUSG00000005611.4	0.678225	4.81495	3.73669	0.00464736	0.0249237	-2.37599
ENSMUSG00000051457.7	protein_coding	Spn	2	MGI:98384	OTTMUSG00000029411.2	1.43953	1.83673	3.73509	0.00465881	0.0249569	-1.80118
ENSMUSG00000024301.10	protein_coding	Kifc5b	2	MGI:2137414	ncRNA_host	1.04024	1.73824	3.73317	0.00467266	0.025006	-1.79212
ENSMUSG00000055430.4	protein_coding	Nap1l5	2	MGI:1923555	OTTMUSG00000057705.1	4.13505	6.13119	3.73244	0.00467792	0.0250143	-2.28382
ENSMUSG00000029510.15	protein_coding	Gpc2	2	MGI:1919201	overlapping_locus	0.795194	3.83587	3.73239	0.00467831	0.0250143	-2.19765
ENSMUSG00000035547.14	protein_coding	Capn5	2	MGI:1100859	overlapping_locus	0.870235	4.66546	3.7321	0.00468041	0.0250161	-2.33398
ENSMUSG00000039994.15	protein_coding	Timeless	2	MGI:1321393	OTTMUSG00000024310.6	0.934171	3.61053	3.73041	0.00469263	0.025072	-2.08547
ENSMUSG00000041828.15	protein_coding	Abca8a	2	MGI:2386846	OTTMUSG00000003232.4	0.821194	4.89217	3.72724	0.00471569	0.0251393	-2.42564
ENSMUSG00000051000.17	protein_coding	Fam160a1	1	MGI:2444746	overlapping_locus	1.15094	2.94507	3.72718	0.00471611	0.0251393	-1.92462
ENSMUSG00000027322.11	protein_coding	Siglec1	2	MGI:99668	OTTMUSG00000015684.2	1.56751	2.15196	3.72578	0.00472633	0.025167	-1.88183
ENSMUSG00000026921.20	protein_coding	Egfl7	2	MGI:2449923	ncRNA_host	0.601659	6.04207	3.7249	0.00473275	0.0251823	-2.56996
ENSMUSG00000032482.9	protein_coding	Cspg5	2	MGI:1352747	OTTMUSG00000051478.3	1.2691	0.755465	3.72451	0.00473562	0.0251882	-1.77355
ENSMUSG00000094910.1	protein_coding	D430019H16Rik	2	MGI:2443127	OTTMUSG00000060463.1	1.07855	3.00434	3.72415	0.0047382	0.0251886	-1.99525
ENSMUSG00000062866.16	protein_coding	Phactr2	1	MGI:2446138	OTTMUSG00000020940.6	0.720433	5.75804	3.72401	0.00473924	0.0251886	-2.52515
ENSMUSG00000023947.8	protein_coding	Nfkbie	2	MGI:1194908	OTTMUSG00000072141.1	0.791092	2.34984	3.72334	0.00474418	0.0252054	-1.94449
ENSMUSG00000036526.8	protein_coding	Card11	2	MGI:1916978	OTTMUSG00000054841.1	1.46168	1.15753	3.72177	0.00475573	0.0252574	-1.79586
ENSMUSG00000062031.13	protein_coding	Pgghg	1	MGI:2444047	OTTMUSG00000036788.2	0.605706	5.50995	3.72107	0.00476082	0.0252675	-2.51095
ENSMUSG00000033960.6	protein_coding	Jcad	2	MGI:2685174	OTTMUSG00000072808.1	0.9058	5.74971	3.71946	0.0047727	0.025305	-2.56315
ENSMUSG00000068686.12	protein_coding	Cd59b	2	MGI:1888996	OTTMUSG00000014926.3	1.31495	0.808868	3.71877	0.00477777	0.0253083	-1.78302
ENSMUSG00000035239.6	protein_coding	Neu3	2	MGI:1355305	OTTMUSG00000059050.1	1.80446	4.27025	3.71629	0.00479617	0.0253869	-2.18035
ENSMUSG00000024910.5	protein_coding	Ctsw	2	MGI:1338045	OTTMUSG00000074358.1	1.76868	0.050706	3.71527	0.00480371	0.0254173	-1.79713
ENSMUSG00000033577.18	protein_coding	Myo6	1	MGI:104785	OTTMUSG00000017558.5	0.593207	7.05035	3.71258	0.00482377	0.0254855	-2.58905
ENSMUSG00000026407.17	protein_coding	Cacna1s	2	MGI:88294	overlapping_locus	5.28611	-0.781957	3.71102	0.00483544	0.0255283	-2.23656
ENSMUSG00000068696.6	protein_coding	Gpr88	2	MGI:1927653	OTTMUSG00000054451.3	1.48677	1.09569	3.70835	0.00485543	0.0255768	-1.79517
ENSMUSG00000034265.8	protein_coding	Zdhhc14	2	MGI:2653229	OTTMUSG00000071919.1	0.76739	2.58739	3.70491	0.00488134	0.0256556	-1.98785
ENSMUSG00000053964.17	protein_coding	Lgals4	2	MGI:107536	OTTMUSG00000022686.5	0.607266	4.38891	3.7025	0.0048996	0.0257238	-2.35837
ENSMUSG00000001657.7	protein_coding	Hoxc8	2	MGI:96198	overlapping_locus	0.898707	4.50686	3.70067	0.00491356	0.0257781	-2.35751
ENSMUSG00000047414.6	protein_coding	Flrt2	2	MGI:3603594	OTTMUSG00000017572.2	0.876745	4.8182	3.69908	0.00492565	0.0258225	-2.4546
ENSMUSG00000110277.2	protein_coding	Gm45871	2	MGI:5804986	overlapping_locus	0.611168	3.6126	3.69793	0.00493444	0.02584	-2.19443
ENSMUSG00000005043.13	protein_coding	Sgsh	2	MGI:1350341	OTTMUSG00000003911.2	0.75782	4.72144	3.69254	0.00497577	0.0259982	-2.44834
ENSMUSG00000032725.10	protein_coding	Folr2	2	MGI:95569	OTTMUSG00000060437.5	2.00959	0.797706	3.6874	0.00501564	0.0261689	-1.83294
ENSMUSG00000041540.16	protein_coding	Sox5	2	MGI:98367	overlapping_locus	0.821734	4.4109	3.68664	0.00502154	0.0261805	-2.36333
ENSMUSG00000067780.3	protein_coding	Pi15	2	MGI:1934659	OTTMUSG00000048206.1	1.70843	3.34552	3.68573	0.00502862	0.0262078	-2.04475
ENSMUSG00000094634.8	protein_coding	Gm3468	2	MGI:3781644	OTTMUSG00000036200.1	1.86639	-0.25653	3.68456	0.00503776	0.026208	-1.92394
ENSMUSG00000004612.9	protein_coding	Nkg7	2	MGI:1931250	OTTMUSG00000058528.1	1.95105	0.104644	3.68454	0.00503788	0.026208	-1.85358
ENSMUSG00000020652.17	protein_coding	Cenpo	2	MGI:1923800	OTTMUSG00000033102.2	0.678385	3.67059	3.6811	0.00506487	0.0262907	-2.21029
ENSMUSG00000018920.11	protein_coding	Cxcl16	2	MGI:1932682	OTTMUSG00000006042.4	0.929636	4.19497	3.67629	0.00510279	0.026449	-2.35701
ENSMUSG00000029228.15	protein_coding	Lnx1	1	MGI:1278335	OTTMUSG00000028588.4	4.22709	0.827648	3.67398	0.00512113	0.0264936	-2.10269
ENSMUSG00000031389.17	protein_coding	Arhgap4	2	MGI:2159577	overlapping_locus	0.882048	2.6984	3.67192	0.00513749	0.0265418	-2.03121
ENSMUSG00000056394.17	protein_coding	Lig1	2	MGI:101789	reference_genome_error	0.96294	4.571	3.67111	0.00514401	0.0265524	-2.38504
ENSMUSG00000028551.14	protein_coding	Cdkn2c	2	MGI:105388	OTTMUSG00000008484.1	0.887743	4.67382	3.66998	0.00515302	0.0265642	-2.459
ENSMUSG00000090164.8	protein_coding	BC035044	2	MGI:2448540	OTTMUSG00000034581.3	1.58754	0.0449079	3.66775	0.00517089	0.0266462	-1.87389
ENSMUSG00000006398.15	protein_coding	Cdc20	2	MGI:1859866	OTTMUSG00000008798.4	1.0582	3.83384	3.66603	0.00518474	0.0266987	-2.22452
ENSMUSG00000040181.14	protein_coding	Fmo1	2	MGI:1310002	OTTMUSG00000024069.4	1.42869	3.55917	3.66427	0.00519888	0.0267618	-2.17721
ENSMUSG00000026442.14	protein_coding	Nfasc	2	MGI:104753	OTTMUSG00000049394.4	3.45566	-0.847085	3.66342	0.00520574	0.0267778	-2.24524
ENSMUSG00000057322.12	protein_coding	Rpl38	2	MGI:1914921	OTTMUSG00000003385.1	0.737994	8.26731	3.65964	0.00523648	0.0268658	-2.59529
ENSMUSG00000024866.10	protein_coding	Acy3	2	MGI:1918920	OTTMUSG00000073907.1	0.695817	2.87691	3.65945	0.00523797	0.0268658	-2.10379
ENSMUSG00000022817.15	protein_coding	Itgb5	2	MGI:96614	OTTMUSG00000028487.2	0.611289	6.87815	3.65761	0.00525299	0.0269235	-2.68014
ENSMUSG00000020773.11	protein_coding	Trim47	2	MGI:1917374	overlapping_locus	0.590126	4.16891	3.65727	0.00525578	0.0269257	-2.37637
ENSMUSG00000027559.5	protein_coding	Car3	2	MGI:88270	OTTMUSG00000051086.2	6.14417	5.42725	3.65617	0.00526472	0.0269473	-2.06647
ENSMUSG00000038037.5	protein_coding	Socs1	2	MGI:1354910	OTTMUSG00000071213.1	1.86348	2.34795	3.65611	0.00526521	0.0269473	-1.98143
ENSMUSG00000027959.14	protein_coding	Sass6	2	MGI:1920026	OTTMUSG00000022737.6	0.68371	2.90578	3.65473	0.00527657	0.0269957	-2.08617
ENSMUSG00000079435.9	protein_coding	Rpl36a	2	MGI:1201789	OTTMUSG00000019345.3	0.868713	8.37189	3.65242	0.00529549	0.0270633	-2.60346
ENSMUSG00000026018.12	protein_coding	Ica1l	2	MGI:1917625	OTTMUSG00000047263.2	2.39028	0.601422	3.65166	0.00530176	0.0270795	-1.8948
ENSMUSG00000049225.14	protein_coding	Pdp1	2	MGI:2685870	OTTMUSG00000004573.2	0.826267	5.60125	3.64991	0.00531624	0.0271248	-2.63648
ENSMUSG00000036186.5	protein_coding	Dipk1b	2	MGI:1927576	overlapping_locus	0.842211	2.66541	3.6496	0.00531878	0.0271248	-2.04234
ENSMUSG00000038347.15	protein_coding	Tcte2	1	MGI:98641	overlapping_locus	1.95128	1.0529	3.64672	0.00534267	0.0272067	-1.8936
ENSMUSG00000030091.17	protein_coding	Nup210	1	MGI:1859555	OTTMUSG00000023319.4	0.693686	3.15882	3.64469	0.00535954	0.0272337	-2.08294
ENSMUSG00000027359.16	protein_coding	Slc27a2	1	MGI:1347099	OTTMUSG00000015755.2	1.49075	0.955873	3.64424	0.00536329	0.0272337	-1.88272
ENSMUSG00000060938.14	protein_coding	Rpl26	2	MGI:106022	OTTMUSG00000005949.4	0.686526	9.40163	3.64297	0.00537394	0.027278	-2.54265
ENSMUSG00000031343.13	protein_coding	Gabra3	2	MGI:95615	ncRNA_host	0.733712	3.60771	3.64035	0.00539592	0.0273311	-2.25453
ENSMUSG00000001768.16	protein_coding	Rin2	2	MGI:1921280	ncRNA_host	0.608968	5.98089	3.63346	0.00545408	0.0275473	-2.69884
ENSMUSG00000027716.13	protein_coding	Trpc3	2	MGI:109526	OTTMUSG00000006507.4	1.27807	2.08341	3.62713	0.00550812	0.0277316	-1.96636
ENSMUSG00000037628.10	protein_coding	Cdkn3	2	MGI:1919641	OTTMUSG00000069589.1	1.55809	1.47313	3.62448	0.00553092	0.0277989	-1.92061
ENSMUSG00000045932.12	protein_coding	Ifit2	2	MGI:99449	OTTMUSG00000016643.2	0.838876	3.08012	3.62144	0.00555719	0.0279095	-2.1607
ENSMUSG00000046694.6	protein_coding	Tent5b	2	MGI:2140500	OTTMUSG00000011145.1	1.73768	1.85095	3.62113	0.00555987	0.0279132	-1.91403
ENSMUSG00000041324.14	protein_coding	Inhba	2	MGI:96570	OTTMUSG00000066798.2	4.06996	8.01972	3.62051	0.00556519	0.02793	-2.65135
ENSMUSG00000068874.13	protein_coding	Selenbp1	2	MGI:96825	OTTMUSG00000019656.4	1.09423	5.52206	3.61607	0.00560393	0.0280848	-2.62877
ENSMUSG00000025279.7	protein_coding	Dnase1l3	1	MGI:1314633	OTTMUSG00000024054.1	1.74865	0.0627355	3.61395	0.00562248	0.0281118	-1.95463
ENSMUSG00000040016.16	protein_coding	Ptger3	2	MGI:97795	OTTMUSG00000037109.2	3.30663	0.814943	3.61376	0.00562415	0.0281118	-2.01077
ENSMUSG00000001827.12	protein_coding	Folr1	2	MGI:95568	OTTMUSG00000022222.4	0.999266	5.44779	3.61342	0.0056271	0.0281118	-2.68684
ENSMUSG00000078439.9	protein_coding	Smim24	2	MGI:1919523	OTTMUSG00000030397.1	1.38666	1.82248	3.6115	0.00564402	0.0281779	-1.95611
ENSMUSG00000046080.17	protein_coding	Clec9a	2	MGI:2444608	overlapping_locus	1.6614	0.542868	3.611	0.00564836	0.0281779	-1.93878
ENSMUSG00000030725.4	protein_coding	Lipt2	2	MGI:1914414	OTTMUSG00000025283.2	0.830092	3.52446	3.61094	0.00564889	0.0281779	-2.23815
ENSMUSG00000022701.18	protein_coding	Ccdc191	1	MGI:1922661	OTTMUSG00000026837.5	0.801613	3.81817	3.60853	0.00567018	0.0282417	-2.30353
ENSMUSG00000038086.4	protein_coding	Hspb2	2	MGI:1916503	OTTMUSG00000063075.1	1.57205	1.28504	3.60702	0.00568356	0.0282846	-1.94208
ENSMUSG00000051062.6	protein_coding	Fbll1	2	MGI:3034689	OTTMUSG00000005414.3	5.12664	-2.00501	3.60645	0.00568858	0.0282997	-2.36863
ENSMUSG00000026594.14	protein_coding	Ralgps2	2	MGI:1925505	overlapping_locus	0.641241	6.14474	3.60347	0.00571511	0.0284019	-2.75657
ENSMUSG00000036469.16	protein_coding	Marchf1	1	MGI:1920175	ncRNA_host	1.34749	1.08742	3.60161	0.00573175	0.0284746	-1.96204
ENSMUSG00000029636.11	protein_coding	Wasf3	2	MGI:2658986	overlapping_locus	0.800051	3.71048	3.6009	0.00573812	0.0284864	-2.34325
ENSMUSG00000027574.15	protein_coding	Nkain4	2	MGI:1915372	OTTMUSG00000016392.2	0.867637	2.76902	3.59613	0.00578105	0.0286296	-2.17888
ENSMUSG00000028076.12	protein_coding	Cd1d1	2	MGI:107674	OTTMUSG00000024396.6	0.911933	5.26092	3.59379	0.00580215	0.0287041	-2.6845
ENSMUSG00000070858.12	protein_coding	Gm1673	2	MGI:2686519	OTTMUSG00000025117.3	1.2915	2.18988	3.5925	0.00581389	0.0287154	-2.04424
ENSMUSG00000020186.7	protein_coding	Csrp2	2	MGI:1202907	OTTMUSG00000064054.1	1.1733	6.44609	3.59243	0.00581453	0.0287154	-2.7785
ENSMUSG00000034209.4	protein_coding	Rasl10a	2	MGI:1922918	OTTMUSG00000005072.1	3.77706	2.929	3.59212	0.00581735	0.0287194	-2.01526
ENSMUSG00000052146.16	protein_coding	Rps10	2	MGI:1914347	overlapping_locus	0.634541	8.87639	3.58747	0.00585972	0.0288615	-2.66893
ENSMUSG00000030559.8	protein_coding	Rab38	2	MGI:1919683	OTTMUSG00000025016.2	1.49004	0.998917	3.58306	0.00590023	0.0290178	-1.97763
ENSMUSG00000027253.15	protein_coding	Lrp4	2	MGI:2442252	OTTMUSG00000014247.2	0.828823	3.83698	3.58214	0.00590876	0.0290497	-2.36487
ENSMUSG00000044139.12	protein_coding	Prss53	2	MGI:2652890	overlapping_locus	1.58514	0.993176	3.57322	0.00599174	0.0293523	-1.97954
ENSMUSG00000029189.10	protein_coding	Sel1l3	2	MGI:1916941	OTTMUSG00000054611.3	4.12347	3.33615	3.57309	0.005993	0.0293523	-2.02078
ENSMUSG00000051517.14	protein_coding	Arhgef39	2	MGI:3036286	OTTMUSG00000006925.14	1.84232	2.71353	3.5716	0.006007	0.0293826	-2.08454
ENSMUSG00000064325.4	protein_coding	Hhip	2	MGI:1341847	OTTMUSG00000031006.2	4.43275	2.23732	3.57129	0.00600994	0.0293826	-2.00183
ENSMUSG00000032218.7	protein_coding	Ccnb2	2	MGI:88311	OTTMUSG00000063622.1	1.312	3.9172	3.57021	0.00602003	0.0294138	-2.38539
ENSMUSG00000056629.16	protein_coding	Fkbp2	2	MGI:95542	OTTMUSG00000073216.2	0.605044	5.82777	3.56457	0.00607341	0.0295793	-2.80504
ENSMUSG00000053310.11	protein_coding	Nrgn	2	MGI:1927184	OTTMUSG00000043307.2	1.00258	2.40434	3.56444	0.0060747	0.0295793	-2.11501
ENSMUSG00000027239.14	protein_coding	Mdk	2	MGI:96949	OTTMUSG00000014364.1	0.865839	5.3388	3.56127	0.0061049	0.0296655	-2.74861
ENSMUSG00000031876.18	protein_coding	Gm45711	2	MGI:5804826	overlapping_locus	1.70191	0.252119	3.55928	0.00612392	0.0297322	-1.99807
ENSMUSG00000040296.15	protein_coding	Ddx58	2	MGI:2442858	OTTMUSG00000006554.2	0.741063	5.24117	3.55918	0.0061249	0.0297322	-2.76305
ENSMUSG00000039579.15	protein_coding	Grin3a	2	MGI:1933206	overlapping_locus	2.93284	-0.590612	3.55708	0.00614508	0.02982	-2.17342
ENSMUSG00000015484.3	protein_coding	Fam163a	2	MGI:3618859	OTTMUSG00000050341.1	1.47992	1.88679	3.55664	0.00614936	0.0298306	-2.08963
ENSMUSG00000021756.12	protein_coding	Il6st	1	MGI:96560	OTTMUSG00000044624.4	0.611497	7.61336	3.55519	0.00616335	0.0298781	-2.81688
ENSMUSG00000035215.9	protein_coding	Lsm7	2	MGI:1913344	OTTMUSG00000065038.1	0.66901	5.39882	3.55459	0.00616909	0.0298923	-2.78812
ENSMUSG00000049191.12	protein_coding	Rtl5	2	MGI:3045324	OTTMUSG00000018291.3	0.979664	2.38121	3.55301	0.00618437	0.0299367	-2.17383
ENSMUSG00000036062.13	protein_coding	Phf24	2	MGI:2140712	OTTMUSG00000006615.7	1.35196	2.9397	3.55242	0.00619016	0.0299367	-2.21573
ENSMUSG00000053093.16	protein_coding	Myh7	2	MGI:2155600	ncRNA_host	2.24142	-0.0949933	3.55166	0.00619749	0.0299619	-2.05089
ENSMUSG00000022987.12	protein_coding	Zfp641	2	MGI:2442788	OTTMUSG00000070919.1	0.703013	3.17199	3.54953	0.00621827	0.0300317	-2.29037
ENSMUSG00000030494.13	protein_coding	Rhpn2	2	MGI:1289234	OTTMUSG00000024889.2	1.97502	3.10837	3.54806	0.00623257	0.0300906	-2.07496
ENSMUSG00000032492.14	protein_coding	Pth1r	2	MGI:97801	OTTMUSG00000052494.6	0.926434	3.50305	3.54611	0.00625168	0.0301624	-2.40898
ENSMUSG00000032258.15	protein_coding	Lca5	2	MGI:1923032	OTTMUSG00000016496.6	1.03855	3.65069	3.54563	0.00625634	0.0301747	-2.39433
ENSMUSG00000027797.15	protein_coding	Dclk1	2	MGI:1330861	ncRNA_host	1.46223	2.9644	3.54412	0.00627117	0.0302054	-2.25931
ENSMUSG00000022661.14	protein_coding	Cd200	2	MGI:1196990	OTTMUSG00000035902.2	0.629891	5.81153	3.54412	0.00627121	0.0302054	-2.82771
ENSMUSG00000030787.4	protein_coding	Lyve1	2	MGI:2136348	OTTMUSG00000060185.1	1.2929	3.13316	3.54154	0.00629658	0.0303071	-2.30942
ENSMUSG00000020657.16	protein_coding	Dnajc27	2	MGI:2443036	OTTMUSG00000065204.1	0.710583	3.54932	3.54009	0.00631092	0.0303166	-2.34962
ENSMUSG00000020083.13	protein_coding	Fam241b	1	MGI:1917144	OTTMUSG00000032742.3	1.00839	2.46367	3.53864	0.0063253	0.0303529	-2.11205
ENSMUSG00000043969.4	protein_coding	Emx2	1	MGI:95388	OTTMUSG00000037270.3	0.978821	4.45301	3.53806	0.00633106	0.0303703	-2.47827
ENSMUSG00000025492.6	protein_coding	Ifitm3	2	MGI:1913391	OTTMUSG00000037675.1	1.12074	6.93955	3.53655	0.0063461	0.0304322	-2.87164
ENSMUSG00000049350.6	protein_coding	Zg16	2	MGI:1916286	OTTMUSG00000058493.1	1.73009	0.215535	3.52925	0.00641924	0.0306281	-2.11862
ENSMUSG00000026824.11	protein_coding	Kcnj3	2	MGI:104742	OTTMUSG00000015447.1	2.32927	3.08981	3.5269	0.00644293	0.0307102	-2.21521
ENSMUSG00000050875.11	protein_coding	Minar2	2	MGI:2442934	OTTMUSG00000028219.5	1.18545	2.50032	3.52547	0.00645739	0.0307626	-2.10939
ENSMUSG00000031554.18	protein_coding	Adam5	2	MGI:104730	OTTMUSG00000031764.2	1.63169	0.865532	3.52388	0.00647361	0.0308221	-2.04632
ENSMUSG00000032883.15	protein_coding	Acsl3	2	MGI:1921455	overlapping_locus	0.831691	5.03803	3.52273	0.00648531	0.0308502	-2.75788
ENSMUSG00000036225.15	protein_coding	Kctd1	2	MGI:1918269	OTTMUSG00000073100.2	0.888692	4.56733	3.52098	0.00650315	0.0309144	-2.63456
ENSMUSG00000038930.11	protein_coding	Rccd1	2	MGI:2444156	OTTMUSG00000029013.3	0.779079	3.61782	3.51893	0.00652414	0.0309625	-2.4541
ENSMUSG00000056917.13	protein_coding	Sipa1	2	MGI:107576	OTTMUSG00000074383.2	0.587938	5.55546	3.5186	0.00652742	0.0309677	-2.8775
ENSMUSG00000042351.9	protein_coding	Grap2	2	MGI:1333842	ncRNA_host	1.89695	0.297582	3.51799	0.00653378	0.0309857	-2.07342
ENSMUSG00000037994.14	protein_coding	Slc9b2	2	MGI:2140077	OTTMUSG00000030292.4	2.96018	-0.397427	3.51489	0.00656564	0.0311179	-2.1467
ENSMUSG00000079071.2	protein_coding	Slc28a2b	2	MGI:3702173	OTTMUSG00000015615.1	5.46914	-2.26183	3.51463	0.00656836	0.0311204	-2.4367
ENSMUSG00000015568.16	protein_coding	Lpl	2	MGI:96820	OTTMUSG00000036084.5	2.30845	7.59927	3.51428	0.00657196	0.0311271	-2.87045
ENSMUSG00000000740.12	protein_coding	Rpl13	2	MGI:105922	ncRNA_host	0.619017	9.8735	3.51404	0.0065744	0.0311283	-2.71713
ENSMUSG00000044328.13	protein_coding	Trp53i13	2	MGI:1915125	OTTMUSG00000008177.2	0.657834	3.66678	3.51295	0.0065857	0.0311582	-2.48332
ENSMUSG00000068876.16	protein_coding	Cgn	1	MGI:1927237	OTTMUSG00000019660.4	0.872371	5.13291	3.5128	0.00658728	0.0311582	-2.74049
ENSMUSG00000025082.8	protein_coding	Vwa2	2	MGI:2684334	OTTMUSG00000028252.1	3.02124	-1.44346	3.51106	0.00660524	0.031212	-2.49846
ENSMUSG00000026896.14	protein_coding	Ifih1	2	MGI:1918836	OTTMUSG00000012871.2	0.692121	4.40138	3.51032	0.00661301	0.031219	-2.63863
ENSMUSG00000051506.17	protein_coding	Wdfy4	2	MGI:3584510	OTTMUSG00000027929.4	0.992044	2.1046	3.51029	0.00661329	0.031219	-2.20355
ENSMUSG00000026589.14	protein_coding	Sec16b	2	MGI:2148802	OTTMUSG00000022599.3	0.788031	2.65351	3.50993	0.00661702	0.0312262	-2.26252
ENSMUSG00000031449.10	protein_coding	Atp4b	2	MGI:88114	OTTMUSG00000060904.1	6.36927	-3.18415	3.50933	0.00662326	0.0312453	-2.44325
ENSMUSG00000025395.14	protein_coding	Prim1	2	MGI:97757	OTTMUSG00000033813.1	1.04397	3.22797	3.50601	0.0066579	0.0313775	-2.33602
ENSMUSG00000027215.13	protein_coding	Cd82	2	MGI:104651	ncRNA_host	0.684683	5.9663	3.50376	0.00668151	0.0314383	-2.90549
ENSMUSG00000028871.7	protein_coding	Rspo1	2	MGI:2183426	OTTMUSG00000009245.1	0.886724	3.98513	3.50199	0.00670013	0.0315035	-2.52066
ENSMUSG00000038564.11	protein_coding	Ift172	2	MGI:2682064	OTTMUSG00000055210.7	0.673269	5.50481	3.49836	0.00673853	0.0316422	-2.84278
ENSMUSG00000038578.15	protein_coding	Susd1	2	MGI:3651543	overlapping_locus	2.29739	3.20845	3.49788	0.00674365	0.0316558	-2.22652
ENSMUSG00000056025.12	protein_coding	Clca3a1	2	MGI:1316732	OTTMUSG00000026564.1	0.902341	4.26261	3.49505	0.00677371	0.0317759	-2.72452
ENSMUSG00000022421.19	protein_coding	Nptxr	2	MGI:1920590	overlapping_locus	0.822881	3.15203	3.49456	0.00677891	0.0317898	-2.31522
ENSMUSG00000036198.12	protein_coding	Arhgap36	2	MGI:1922654	OTTMUSG00000017740.3	1.83239	-0.0591029	3.49299	0.00679572	0.0318581	-2.10122
ENSMUSG00000006678.6	protein_coding	Pola1	2	MGI:99660	ncRNA_host	1.05798	3.78788	3.49261	0.00679978	0.0318667	-2.48843
ENSMUSG00000040249.15	protein_coding	Lrp1	2	MGI:96828	OTTMUSG00000031813.2	0.59599	8.47432	3.48541	0.00687727	0.0321613	-2.86551
ENSMUSG00000020357.3	protein_coding	Flt4	2	MGI:95561	OTTMUSG00000005554.1	0.588748	4.8456	3.48452	0.00688699	0.0321613	-2.86846
ENSMUSG00000022383.13	protein_coding	Ppara	2	MGI:104740	OTTMUSG00000023590.1	1.74282	1.08921	3.48426	0.00688977	0.0321613	-2.11851
ENSMUSG00000015852.13	protein_coding	Fcrls	2	MGI:1933397	OTTMUSG00000027492.2	1.29189	2.82289	3.48286	0.00690496	0.0322093	-2.36916
ENSMUSG00000038390.11	protein_coding	Gpr162	2	MGI:1315214	OTTMUSG00000056674.1	1.62498	0.968269	3.48269	0.00690685	0.0322093	-2.1138
ENSMUSG00000009092.5	protein_coding	Derl3	2	MGI:1917627	OTTMUSG00000065094.1	1.94993	4.03125	3.47852	0.00695238	0.0323792	-2.40047
ENSMUSG00000026834.13	protein_coding	Acvr1c	2	MGI:2661081	OTTMUSG00000012673.3	2.87562	1.19664	3.47696	0.00696951	0.0324312	-2.11149
ENSMUSG00000019564.12	protein_coding	Arid3a	2	MGI:1328360	OTTMUSG00000023712.2	0.690229	3.32485	3.47688	0.00697039	0.0324312	-2.46666
ENSMUSG00000001281.10	protein_coding	Itgb7	2	MGI:96616	OTTMUSG00000030863.5	1.56893	1.54113	3.47628	0.00697693	0.032451	-2.17578
ENSMUSG00000006014.16	protein_coding	Prg4	2	MGI:1891344	OTTMUSG00000033522.2	2.09764	0.703488	3.47368	0.00700556	0.0325226	-2.11624
ENSMUSG00000039954.9	protein_coding	Stk32a	2	MGI:2442403	OTTMUSG00000073559.2	4.61879	-0.514735	3.47259	0.00701763	0.0325504	-2.26894
ENSMUSG00000021763.17	protein_coding	BC067074	2	MGI:3040697	OTTMUSG00000033651.3	0.897606	2.7579	3.47258	0.00701777	0.0325504	-2.25829
ENSMUSG00000025272.16	protein_coding	Tro	2	MGI:1928994	OTTMUSG00000019171.5	0.736061	3.46126	3.47211	0.00702294	0.0325504	-2.49997
ENSMUSG00000026196.7	protein_coding	Bard1	2	MGI:1328361	overlapping_locus	1.28162	2.05487	3.46916	0.00705571	0.032668	-2.19095
ENSMUSG00000043673.11	protein_coding	Kcns3	2	MGI:1098804	OTTMUSG00000065710.1	1.64169	0.822806	3.46668	0.00708334	0.0327639	-2.12555
ENSMUSG00000042567.20	protein_coding	Nek10	1	MGI:2685128	OTTMUSG00000027768.5	4.64375	1.45606	3.46485	0.00710385	0.0328054	-2.17531
ENSMUSG00000031925.17	protein_coding	Maml2	2	MGI:2389460	ncRNA_host	0.870433	4.19501	3.46127	0.00714403	0.0329478	-2.64939
ENSMUSG00000028464.16	protein_coding	Tpm2	2	MGI:98810	OTTMUSG00000006959.2	0.952383	6.89781	3.46058	0.00715183	0.0329522	-2.99634
ENSMUSG00000035828.11	protein_coding	Pim3	2	MGI:1355297	OTTMUSG00000070736.1	0.682663	5.33267	3.45676	0.00719502	0.0330548	-2.93392
ENSMUSG00000000531.5	protein_coding	Grasp	2	MGI:1860303	OTTMUSG00000071151.1	0.667624	4.36837	3.45641	0.00719903	0.0330562	-2.76375
ENSMUSG00000036422.10	protein_coding	Pcdh8	2	MGI:1306800	OTTMUSG00000050569.1	4.00861	-0.905248	3.4561	0.00720257	0.0330562	-2.47152
ENSMUSG00000004748.5	protein_coding	Mtfp1	2	MGI:1916686	OTTMUSG00000005047.1	0.975008	3.23176	3.45592	0.00720454	0.0330562	-2.53875
ENSMUSG00000027331.15	protein_coding	Knstrn	2	MGI:1289298	OTTMUSG00000015640.4	1.07717	3.98065	3.45585	0.00720537	0.0330562	-2.58564
ENSMUSG00000001334.9	protein_coding	Fndc5	2	MGI:1917614	OTTMUSG00000009621.1	1.01788	4.40991	3.45527	0.00721194	0.0330578	-2.57594
ENSMUSG00000074622.4	protein_coding	Mafb	2	MGI:104555	OTTMUSG00000001175.1	0.67485	4.30831	3.44853	0.00728916	0.0333581	-2.77236
ENSMUSG00000044231.3	protein_coding	Nhlrc1	2	MGI:2145264	OTTMUSG00000068076.1	0.91316	2.27609	3.44458	0.00733473	0.033502	-2.28764
ENSMUSG00000079478.9	protein_coding	Znrd2	2	MGI:1913482	overlapping_locus	0.69372	4.06319	3.44275	0.00735597	0.0335666	-2.69936
ENSMUSG00000042115.4	protein_coding	Klhdc8a	2	MGI:2442630	OTTMUSG00000049386.1	1.7723	1.43375	3.44153	0.00737012	0.0336096	-2.21203
ENSMUSG00000034450.8	protein_coding	Gulo	2	MGI:1353434	OTTMUSG00000068856.1	3.08595	1.54303	3.44059	0.00738115	0.0336276	-2.19218
ENSMUSG00000023087.15	protein_coding	Noct	2	MGI:109382	overlapping_locus	0.627702	4.12297	3.43906	0.00739899	0.0336765	-2.70607
ENSMUSG00000021057.15	protein_coding	Akap5	2	MGI:2685104	OTTMUSG00000016317.7	1.03109	1.58351	3.43824	0.00740862	0.0336988	-2.2216
ENSMUSG00000030170.14	protein_coding	Wnt5b	2	MGI:98959	OTTMUSG00000027047.2	1.02886	2.6176	3.43558	0.00743977	0.0337649	-2.3251
ENSMUSG00000078606.8	protein_coding	Gm4070	2	MGI:3782245	overlapping_locus	1.83791	3.61173	3.43384	0.00746033	0.0338266	-2.55963
ENSMUSG00000103409.2	protein_coding	Lsmem2	2	MGI:3612240	OTTMUSG00000050931.2	2.37027	-1.00563	3.43363	0.0074628	0.0338266	-2.31987
ENSMUSG00000051703.14	protein_coding	Tmem198	2	MGI:2443133	OTTMUSG00000019413.5	1.13226	0.806201	3.43362	0.00746287	0.0338266	-2.17892
ENSMUSG00000036887.5	protein_coding	C1qa	2	MGI:88223	OTTMUSG00000009765.1	0.819595	5.46117	3.43057	0.00749901	0.0339364	-3.01287
ENSMUSG00000022324.15	protein_coding	Matn2	2	MGI:109613	OTTMUSG00000070235.1	0.612213	6.1331	3.42933	0.00751369	0.0339679	-3.03861
ENSMUSG00000066363.12	protein_coding	Serpina3f	2	MGI:2182838	OTTMUSG00000027578.1	2.40162	-0.338171	3.42831	0.00752583	0.0339924	-2.18225
ENSMUSG00000104713.4	protein_coding	Gbp6	2	MGI:2140937	overlapping_locus	1.53291	4.27662	3.42494	0.00756605	0.0340984	-2.68128
ENSMUSG00000049313.8	protein_coding	Sorl1	2	MGI:1202296	OTTMUSG00000031794.1	0.784303	4.56181	3.42474	0.00756838	0.0340984	-2.70698
ENSMUSG00000008496.19	protein_coding	Pou2f2	2	MGI:101897	ncRNA_host	1.59458	1.75795	3.42335	0.00758503	0.0341518	-2.25788
ENSMUSG00000045128.9	protein_coding	Rpl18a	2	MGI:1924058	ncRNA_host	0.679507	9.843	3.42218	0.00759908	0.0341826	-2.87117
ENSMUSG00000034786.17	protein_coding	Gpsm3	2	MGI:2146785	overlapping_locus	0.734387	2.93872	3.4202	0.00762295	0.0342575	-2.50951
ENSMUSG00000031821.11	protein_coding	Gins2	2	MGI:1921019	OTTMUSG00000031584.2	0.907185	3.01511	3.41659	0.00766659	0.034421	-2.42255
ENSMUSG00000025790.14	protein_coding	Slco3a1	2	MGI:1351867	OTTMUSG00000024304.3	0.732451	6.20813	3.41606	0.00767304	0.0344289	-3.06276
ENSMUSG00000015947.10	protein_coding	Fcgr1	2	MGI:95498	OTTMUSG00000053089.1	1.21511	2.09218	3.41576	0.00767672	0.0344339	-2.34204
ENSMUSG00000057880.12	protein_coding	Abat	2	MGI:2443582	OTTMUSG00000025937.6	0.704746	5.96532	3.41423	0.00769538	0.0344857	-3.05409
ENSMUSG00000027387.11	protein_coding	Zc3h8	2	MGI:1930128	OTTMUSG00000015426.1	0.810418	2.41397	3.41374	0.00770134	0.0344857	-2.36715
ENSMUSG00000022070.7	protein_coding	Bora	2	MGI:1924994	OTTMUSG00000069547.1	0.944448	3.34037	3.41332	0.00770644	0.0344857	-2.52739
ENSMUSG00000025792.9	protein_coding	Slc25a10	2	MGI:1353497	OTTMUSG00000004270.1	0.918605	5.70189	3.41299	0.0077105	0.0344857	-3.02882
ENSMUSG00000051316.8	protein_coding	Taf7	2	MGI:1346348	OTTMUSG00000034268.2	0.897716	3.67254	3.41293	0.00771118	0.0344857	-2.61455
ENSMUSG00000035799.6	protein_coding	Twist1	2	MGI:98872	OTTMUSG00000067049.1	0.817037	3.42784	3.41282	0.00771249	0.0344857	-2.62266
ENSMUSG00000039661.14	protein_coding	Dusp26	2	MGI:1914209	OTTMUSG00000027144.2	2.32812	0.0904698	3.4103	0.00774333	0.0345574	-2.26578
ENSMUSG00000000301.16	protein_coding	Pemt	2	MGI:104535	OTTMUSG00000005808.3	1.2797	2.23539	3.41027	0.0077437	0.0345574	-2.33967
ENSMUSG00000031320.9	protein_coding	Rps4x	2	MGI:98158	OTTMUSG00000018303.1	0.62931	9.99575	3.40742	0.00777882	0.0346254	-2.88384
ENSMUSG00000061787.15	protein_coding	Rps17	2	MGI:1309526	OTTMUSG00000022965.2	0.75558	9.29568	3.40736	0.00777954	0.0346254	-2.93138
ENSMUSG00000034532.9	protein_coding	Fbxo16	2	MGI:1354706	OTTMUSG00000068847.1	0.845187	3.56287	3.40715	0.00778208	0.0346254	-2.62654
ENSMUSG00000023912.10	protein_coding	Slc25a27	2	MGI:1921261	OTTMUSG00000072115.1	0.736313	3.59493	3.4071	0.00778268	0.0346254	-2.60529
ENSMUSG00000028583.14	protein_coding	Pdpn	2	MGI:103098	OTTMUSG00000010162.2	0.689194	5.35427	3.40355	0.00782663	0.0347992	-2.95113
ENSMUSG00000001520.12	protein_coding	Nrip2	2	MGI:1891884	overlapping_locus	0.841227	3.32504	3.40307	0.00783255	0.0348039	-2.51216
ENSMUSG00000028581.17	protein_coding	Laptm5	2	MGI:108046	OTTMUSG00000009589.3	0.787353	4.66741	3.40307	0.0078326	0.0348039	-2.94815
ENSMUSG00000038648.5	protein_coding	Creb3l2	2	MGI:2442695	overlapping_locus	0.624895	7.44197	3.40248	0.00783986	0.0348253	-3.07559
ENSMUSG00000036931.15	protein_coding	Nfkbid	2	MGI:3041243	OTTMUSG00000026225.2	1.38005	0.0562417	3.40074	0.00786147	0.0348886	-2.21762
ENSMUSG00000027875.12	protein_coding	Hmgcs2	2	MGI:101939	OTTMUSG00000026370.2	1.09535	8.75407	3.39967	0.00787484	0.0349262	-2.97019
ENSMUSG00000033705.17	protein_coding	Stard9	2	MGI:3045258	OTTMUSG00000015627.4	0.589596	5.31154	3.3989	0.00788442	0.0349578	-3.02627
ENSMUSG00000060791.15	protein_coding	Gmfg	2	MGI:1927135	OTTMUSG00000022974.3	1.23024	1.99417	3.39682	0.00791049	0.0350456	-2.35846
ENSMUSG00000071637.5	protein_coding	Cebpd	2	MGI:103573	OTTMUSG00000060220.1	1.44553	3.00951	3.3968	0.00791069	0.0350456	-2.52448
ENSMUSG00000022803.12	protein_coding	Popdc2	2	MGI:1930150	overlapping_locus	1.48839	1.83044	3.39673	0.00791161	0.0350456	-2.29259
ENSMUSG00000054203.7	protein_coding	Ifi205	2	MGI:101847	OTTMUSG00000050206.1	2.51073	1.81487	3.39631	0.0079169	0.0350478	-2.26387
ENSMUSG00000031283.16	protein_coding	Chrdl1	2	MGI:1933172	OTTMUSG00000018903.2	2.19572	3.24375	3.3963	0.00791703	0.0350478	-2.39634
ENSMUSG00000049086.8	protein_coding	Bmyc	2	MGI:88184	OTTMUSG00000012633.1	0.975539	4.50108	3.39608	0.00791982	0.0350492	-2.90445
ENSMUSG00000022901.13	protein_coding	Cd86	2	MGI:101773	OTTMUSG00000028661.4	1.48669	1.13739	3.39251	0.00796474	0.0352151	-2.24097
ENSMUSG00000021765.9	protein_coding	Fst	2	MGI:95586	OTTMUSG00000068005.2	2.11061	6.80572	3.38935	0.00800479	0.0353404	-3.08534
ENSMUSG00000042099.16	protein_coding	Kank3	1	MGI:1098615	OTTMUSG00000037208.2	0.594254	5.67742	3.38929	0.00800548	0.0353404	-3.08893
ENSMUSG00000057914.15	protein_coding	Cacnb2	1	MGI:894644	overlapping_locus	1.28277	3.82118	3.38601	0.00804718	0.0354365	-2.61736
ENSMUSG00000031585.13	protein_coding	Gtf2e2	2	MGI:1915403	OTTMUSG00000049715.5	0.735437	5.9943	3.38356	0.00807853	0.0355305	-3.10603
ENSMUSG00000027327.16	protein_coding	1700037H04Rik	2	MGI:1914576	OTTMUSG00000015728.23	0.625985	4.50078	3.38206	0.00809785	0.0355935	-2.89041
ENSMUSG00000042389.13	protein_coding	Tsen2	2	MGI:2141599	OTTMUSG00000023781.4	0.590602	3.48786	3.37987	0.00812597	0.035673	-2.64462
ENSMUSG00000060441.15	protein_coding	Trim5	2	MGI:3646853	ncRNA_host	0.912468	2.99453	3.37873	0.00814069	0.0357156	-2.55794
ENSMUSG00000042851.17	protein_coding	Zc3h6	2	MGI:1926001	overlapping_locus	0.790401	3.63576	3.37237	0.00822325	0.0360223	-2.64311
ENSMUSG00000057246.16	protein_coding	BC051142	2	MGI:3039565	OTTMUSG00000020171.5	1.68471	0.2539	3.37113	0.00823953	0.0360825	-2.27079
ENSMUSG00000040339.10	protein_coding	Fam102b	2	MGI:3036259	OTTMUSG00000007289.1	0.594917	5.27996	3.37065	0.00824585	0.0360991	-3.05119
ENSMUSG00000031258.4	protein_coding	Xkrx	2	MGI:3584011	overlapping_locus	1.80952	0.290199	3.36887	0.00826918	0.0361678	-2.27004
ENSMUSG00000041773.8	protein_coding	Enc1	2	MGI:109610	OTTMUSG00000067705.1	1.5684	6.1035	3.36746	0.00828764	0.0362325	-3.12651
ENSMUSG00000035601.9	protein_coding	Trmt10b	1	MGI:1917184	OTTMUSG00000007526.5	0.607289	3.3982	3.3667	0.00829774	0.0362443	-2.6474
ENSMUSG00000003948.17	protein_coding	Mmd	2	MGI:1914718	overlapping_locus	1.04964	5.65348	3.36657	0.0082994	0.0362443	-3.086
ENSMUSG00000020620.14	protein_coding	Abca8b	2	MGI:1351668	OTTMUSG00000003354.2	0.591437	3.33894	3.36452	0.00832642	0.0363066	-2.66955
ENSMUSG00000036086.16	protein_coding	Zranb3	1	MGI:1918362	overlapping_locus	0.710012	4.39855	3.35824	0.0084099	0.0365697	-2.85818
ENSMUSG00000028470.10	protein_coding	Hint2	2	MGI:1916167	OTTMUSG00000007051.1	0.653144	4.94071	3.35406	0.00846601	0.0367575	-3.04103
ENSMUSG00000058715.11	protein_coding	Fcer1g	2	MGI:95496	OTTMUSG00000021504.2	1.01217	4.00595	3.34805	0.00854726	0.0370199	-2.90522
ENSMUSG00000042249.11	protein_coding	Grk3	2	MGI:87941	OTTMUSG00000054354.1	1.343	4.24875	3.3442	0.00859978	0.0371908	-2.80012
ENSMUSG00000070047.14	protein_coding	Fat1	2	MGI:109168	OTTMUSG00000048086.8	0.938361	7.73893	3.34384	0.00860468	0.0372006	-3.14331
ENSMUSG00000078627.9	protein_coding	Marchf10	1	MGI:2443469	OTTMUSG00000002988.4	2.73689	-0.817751	3.34352	0.00860911	0.0372085	-2.44005
ENSMUSG00000019301.5	protein_coding	Hsd17b1	2	MGI:105077	OTTMUSG00000002687.1	3.07213	6.1843	3.34307	0.00861527	0.0372125	-3.06414
ENSMUSG00000030131.8	protein_coding	Mug2	2	MGI:99836	OTTMUSG00000042408.1	6.10153	1.90398	3.34261	0.00862155	0.0372283	-2.31108
ENSMUSG00000020846.6	protein_coding	Rflnb	2	MGI:1923816	OTTMUSG00000006222.1	0.721206	4.7543	3.34067	0.00864823	0.0373069	-3.00578
ENSMUSG00000092060.4	protein_coding	Bend4	2	MGI:3648414	OTTMUSG00000055808.2	1.69696	3.18772	3.34055	0.00864988	0.0373069	-2.5811
ENSMUSG00000029322.12	protein_coding	Plac8	2	MGI:2445289	OTTMUSG00000026150.1	1.03653	4.54619	3.33811	0.00868347	0.0373722	-2.94539
ENSMUSG00000017737.2	protein_coding	Mmp9	2	MGI:97011	OTTMUSG00000001184.3	1.15948	1.63824	3.33676	0.00870223	0.037429	-2.36909
ENSMUSG00000078994.9	protein_coding	Zfp429	2	MGI:1920057	OTTMUSG00000042790.2	0.715574	3.07975	3.33618	0.00871021	0.0374521	-2.64927
ENSMUSG00000050222.11	protein_coding	Il17d	2	MGI:2446510	OTTMUSG00000068982.1	1.07237	1.89081	3.33146	0.00877595	0.0376892	-2.41524
ENSMUSG00000005357.9	protein_coding	Slc1a6	2	MGI:1096331	OTTMUSG00000064352.2	1.05674	1.15052	3.32406	0.00887988	0.0380207	-2.36921
ENSMUSG00000059323.14	protein_coding	Tonsl	2	MGI:1919999	overlapping_locus	1.17482	2.8274	3.3199	0.00893896	0.0382392	-2.55619
ENSMUSG00000029167.13	protein_coding	Ppargc1a	1	MGI:1342774	overlapping_locus	1.49054	1.57398	3.3179	0.00896745	0.0383265	-2.34343
ENSMUSG00000022755.4	protein_coding	Adgrg7	2	MGI:2441732	OTTMUSG00000025267.3	3.03339	2.01906	3.31739	0.00897473	0.0383346	-2.43731
ENSMUSG00000015340.10	protein_coding	Cybb	2	MGI:88574	OTTMUSG00000016894.5	0.866293	3.32794	3.31295	0.00903841	0.038491	-2.79709
ENSMUSG00000027861.13	protein_coding	Casq2	2	MGI:1309469	OTTMUSG00000031087.5	1.02155	1.72418	3.31216	0.00904994	0.038516	-2.4696
ENSMUSG00000017697.3	protein_coding	Ada	2	MGI:87916	OTTMUSG00000001154.4	0.913824	3.90422	3.31191	0.0090535	0.038516	-2.86569
ENSMUSG00000030165.16	protein_coding	Klrd1	2	MGI:1196275	OTTMUSG00000032506.3	2.53117	-0.760504	3.3118	0.00905506	0.038516	-2.44253
ENSMUSG00000021125.6	protein_coding	Arg2	2	MGI:1330806	OTTMUSG00000033846.1	3.20998	0.00457641	3.3118	0.0090551	0.038516	-2.56817
ENSMUSG00000030854.17	protein_coding	Ptpn5	2	MGI:97807	ncRNA_host	2.78835	0.628072	3.30986	0.00908314	0.0386237	-2.33756
ENSMUSG00000079227.10	protein_coding	Ccr5	1	MGI:107182	OTTMUSG00000035282.5	1.23446	2.44615	3.3092	0.00909268	0.0386335	-2.55853
ENSMUSG00000064357.1	protein_coding	mt-Atp6	3	MGI:99927		0.621196	12.5445	3.30898	0.00909589	0.0386335	-2.86143
ENSMUSG00000033590.8	protein_coding	Myo5c	2	MGI:2442485	OTTMUSG00000062795.1	2.32191	2.60456	3.30895	0.00909631	0.0386335	-2.37469
ENSMUSG00000031377.11	protein_coding	Bmx	2	MGI:1101778	OTTMUSG00000019502.2	1.75303	0.711625	3.3079	0.00911148	0.0386403	-2.34011
ENSMUSG00000043832.13	protein_coding	Clec4a3	2	MGI:1920399	OTTMUSG00000027032.3	1.23546	1.09065	3.30637	0.00913372	0.0386885	-2.38306
ENSMUSG00000098132.1	protein_coding	Rassf10	2	MGI:1925998	OTTMUSG00000043540.1	1.36805	2.04158	3.30298	0.00918324	0.0388635	-2.41725
ENSMUSG00000094887.1	protein_coding	AC163611.2	3			5.86744	-1.51866	3.30055	0.00921895	0.0389451	-2.65286
ENSMUSG00000001985.9	protein_coding	Grik3	2	MGI:95816	ncRNA_host	1.73081	3.10822	3.30003	0.00922665	0.0389577	-2.55164
ENSMUSG00000051236.13	protein_coding	Msrb3	2	MGI:2443538	overlapping_locus	0.692081	5.69685	3.29921	0.00923875	0.0389941	-3.22806
ENSMUSG00000001911.16	protein_coding	Nfix	2	MGI:97311	OTTMUSG00000022188.3	0.764005	6.41029	3.2979	0.00925801	0.039042	-3.26005
ENSMUSG00000032691.14	protein_coding	Nlrp3	2	MGI:2653833	OTTMUSG00000005801.2	2.16498	-0.412121	3.29751	0.00926381	0.0390535	-2.38078
ENSMUSG00000002910.11	protein_coding	Arrdc2	2	MGI:1918057	OTTMUSG00000061580.1	0.667203	4.16809	3.29666	0.00927631	0.0390791	-2.9463
ENSMUSG00000027765.6	protein_coding	P2ry1	2	MGI:105049	OTTMUSG00000051935.2	1.12688	2.26827	3.29507	0.00929997	0.039122	-2.48035
ENSMUSG00000015083.11	protein_coding	C8g	2	MGI:88237	OTTMUSG00000012120.1	1.92818	0.408481	3.29492	0.00930207	0.039122	-2.36368
ENSMUSG00000046152.16	protein_coding	Fut10	1	MGI:2384748	OTTMUSG00000026250.1	0.610315	4.22902	3.29162	0.00935123	0.0392591	-2.9756
ENSMUSG00000021983.16	protein_coding	Atp8a2	2	MGI:1354710	overlapping_locus	1.12802	2.00439	3.29098	0.00936084	0.0392763	-2.49833
ENSMUSG00000035352.3	protein_coding	Ccl12	2	MGI:108224	OTTMUSG00000000861.1	2.74397	-0.389916	3.29069	0.00936508	0.0392766	-2.38768
ENSMUSG00000034278.3	protein_coding	Dnajc17	2	MGI:1916658	OTTMUSG00000015761.3	0.590802	3.40616	3.28723	0.009417	0.0393942	-2.79843
ENSMUSG00000022842.18	protein_coding	Ece2	1	MGI:1101356	overlapping_locus	0.973545	2.65274	3.28707	0.00941939	0.0393942	-2.59951
ENSMUSG00000027384.6	protein_coding	Ndufaf5	2	MGI:1916737	OTTMUSG00000015599.1	0.74312	3.59178	3.28578	0.0094388	0.0394431	-2.84134
ENSMUSG00000029771.12	protein_coding	Irf5	1	MGI:1350924	OTTMUSG00000035855.6	0.894011	3.17379	3.28574	0.00943939	0.0394431	-2.72696
ENSMUSG00000020541.12	protein_coding	Tom1l1	1	MGI:1919193	OTTMUSG00000001600.6	1.00233	6.08992	3.28135	0.00950579	0.0396574	-3.285
ENSMUSG00000025496.5	protein_coding	Drd4	2	MGI:94926	OTTMUSG00000060260.1	4.69228	0.515492	3.28095	0.00951195	0.0396602	-2.41687
ENSMUSG00000072647.6	protein_coding	Adam1a	2	MGI:2429504	overlapping_locus	0.725298	3.22985	3.27841	0.00955056	0.0397674	-2.75922
ENSMUSG00000021886.7	protein_coding	Gpr65	2	MGI:108031	OTTMUSG00000065730.1	0.894224	1.72754	3.27657	0.00957876	0.0398382	-2.5554
ENSMUSG00000001120.15	protein_coding	Pcbp3	2	MGI:1890470	OTTMUSG00000035211.2	0.707514	2.93618	3.27424	0.00961447	0.0399416	-2.69024
ENSMUSG00000052713.9	protein_coding	Zfp608	2	MGI:2442338	OTTMUSG00000073414.1	1.2188	3.68723	3.27421	0.00961484	0.0399416	-2.77368
ENSMUSG00000023266.11	protein_coding	Frs3	2	MGI:2135965	overlapping_locus	0.677015	2.92535	3.27008	0.00967848	0.0401356	-2.74055
ENSMUSG00000041147.10	protein_coding	Brca2	2	MGI:109337	OTTMUSG00000055512.2	1.15418	3.43177	3.26706	0.0097254	0.0403067	-2.74099
ENSMUSG00000041440.18	protein_coding	Gk5	2	MGI:2443336	OTTMUSG00000031738.4	0.58781	3.4609	3.26554	0.00974897	0.0403692	-2.83999
ENSMUSG00000020395.13	protein_coding	Itk	2	MGI:96621	OTTMUSG00000005493.2	1.7958	-0.33952	3.26118	0.00981717	0.0405925	-2.4072
ENSMUSG00000028541.14	protein_coding	B4galt2	2	MGI:1858493	overlapping_locus	0.796643	5.03772	3.25806	0.00986637	0.0407485	-3.21049
ENSMUSG00000059108.4	protein_coding	Ifitm6	2	MGI:2686976	OTTMUSG00000060383.1	3.17025	-0.568947	3.25335	0.00994092	0.040985	-2.65222
ENSMUSG00000028071.12	protein_coding	Sh2d2a	2	MGI:1351596	OTTMUSG00000051868.1	1.59346	-0.576596	3.25227	0.00995817	0.0410205	-2.44355
ENSMUSG00000029417.9	protein_coding	Cxcl9	2	MGI:1352449	OTTMUSG00000055603.1	1.44604	1.49092	3.2505	0.00998634	0.0410992	-2.53626
ENSMUSG00000032353.9	protein_coding	Tmed3	2	MGI:1913361	OTTMUSG00000046286.3	0.648872	6.46153	3.25009	0.00999294	0.0411042	-3.34269
ENSMUSG00000021536.7	protein_coding	Adcy2	2	MGI:99676	OTTMUSG00000067258.1	0.965009	2.71673	3.24963	0.0100004	0.0411092	-2.64238
ENSMUSG00000055541.17	protein_coding	Lair1	1	MGI:105492	OTTMUSG00000027896.5	1.32909	2.01149	3.24946	0.010003	0.0411092	-2.61585
ENSMUSG00000022799.4	protein_coding	Arhgap31	2	MGI:1333857	overlapping_locus	0.759756	6.38606	3.24929	0.0100057	0.0411092	-3.33734
ENSMUSG00000029925.13	protein_coding	Tbxas1	2	MGI:98497	ncRNA_host	1.06077	1.90415	3.24756	0.0100334	0.0411718	-2.61039
ENSMUSG00000079679.3	protein_coding	Vwde	2	MGI:2685313	OTTMUSG00000057084.2	2.97596	-1.33779	3.24291	0.0101085	0.0413575	-2.61484
ENSMUSG00000070509.15	protein_coding	Rgma	2	MGI:2679262	OTTMUSG00000031394.4	0.868956	3.78701	3.24283	0.0101097	0.0413575	-2.89698
ENSMUSG00000021033.11	protein_coding	Gstz1	2	MGI:1341859	OTTMUSG00000067217.2	0.725836	5.89123	3.24134	0.0101339	0.0414086	-3.32403
ENSMUSG00000047085.14	protein_coding	Lrrc4b	2	MGI:3027390	OTTMUSG00000027279.2	2.12724	0.110541	3.24107	0.0101382	0.0414143	-2.45855
ENSMUSG00000015966.17	protein_coding	Il17rb	2	MGI:1355292	OTTMUSG00000027818.2	3.42202	0.184775	3.23945	0.0101646	0.0414816	-2.51984
ENSMUSG00000039519.6	protein_coding	Cyp7b1	2	MGI:104978	ncRNA_host	1.0138	2.14802	3.23732	0.0101993	0.0415922	-2.57168
ENSMUSG00000044647.16	protein_coding	Csrnp3	2	MGI:1925021	OTTMUSG00000012965.3	1.53197	4.01175	3.2367	0.0102094	0.0416216	-2.93533
ENSMUSG00000020836.15	protein_coding	Coro6	2	MGI:2183448	OTTMUSG00000008182.2	1.25308	1.55587	3.23406	0.0102527	0.0417385	-2.50958
ENSMUSG00000110344.1	protein_coding	Gm45716	2	MGI:5804831	overlapping_locus	1.57668	1.40458	3.23387	0.0102559	0.0417393	-2.47706
ENSMUSG00000014164.15	protein_coding	Klhl3	2	MGI:2445185	ncRNA_host	0.653639	3.49891	3.23348	0.0102622	0.0417531	-2.84816
ENSMUSG00000028825.7	protein_coding	Rhd	2	MGI:1202882	OTTMUSG00000011094.2	5.27406	-1.5873	3.23262	0.0102764	0.0417989	-2.7176
ENSMUSG00000031933.17	protein_coding	Izumo1r	1	MGI:1929185	OTTMUSG00000027394.2	3.99002	-0.60021	3.23067	0.0103085	0.0418937	-2.71472
ENSMUSG00000022095.9	protein_coding	Fam160b2	2	MGI:3036290	OTTMUSG00000069187.1	0.606406	5.49159	3.22619	0.0103829	0.0420996	-3.33937
ENSMUSG00000020926.16	protein_coding	Adam11	2	MGI:1098667	OTTMUSG00000002992.1	1.03068	2.15347	3.2259	0.0103876	0.042107	-2.6119
ENSMUSG00000041670.17	protein_coding	Rims1	2	MGI:2152971	fragmented_locus	4.00595	-1.0082	3.22544	0.0103953	0.0421261	-2.73121
ENSMUSG00000040213.13	protein_coding	Kyat3	2	MGI:2677849	OTTMUSG00000023409.5	0.872213	4.33484	3.22428	0.0104147	0.0421565	-3.10817
ENSMUSG00000030223.14	protein_coding	Ptpro	2	MGI:1097152	OTTMUSG00000057549.3	1.44562	0.988496	3.21897	0.0105036	0.0424318	-2.48216
ENSMUSG00000048281.9	protein_coding	Dleu7	2	MGI:2447771	OTTMUSG00000069090.1	2.73757	-1.04815	3.2186	0.0105099	0.0424453	-2.63354
ENSMUSG00000090733.6	protein_coding	Rps27	2	MGI:1888676	OTTMUSG00000052891.1	0.615867	8.89689	3.21657	0.0105442	0.0425475	-3.2748
ENSMUSG00000038668.14	protein_coding	Lpar1	2	MGI:108429	ncRNA_host	1.31116	3.54173	3.21594	0.0105547	0.0425525	-2.81976
ENSMUSG00000063810.7	protein_coding	Alms1	2	MGI:1934606	OTTMUSG00000024144.3	0.727198	5.32284	3.2158	0.0105572	0.0425525	-3.32388
ENSMUSG00000026070.15	protein_coding	Il18r1	2	MGI:105383	OTTMUSG00000050472.4	1.30319	0.870316	3.21535	0.0105647	0.0425525	-2.47982
ENSMUSG00000068079.5	protein_coding	Tcf15	2	MGI:104664	OTTMUSG00000015848.1	3.17211	-0.091537	3.21513	0.0105686	0.0425525	-2.5024
ENSMUSG00000036353.13	protein_coding	P2ry12	2	MGI:1918089	OTTMUSG00000052355.5	1.57105	0.0928622	3.21444	0.0105803	0.0425525	-2.4669
ENSMUSG00000089774.2	protein_coding	Slc5a3	2	MGI:1858226	overlapping_locus	0.737801	4.81277	3.21438	0.0105813	0.0425525	-3.16939
ENSMUSG00000036381.13	protein_coding	P2ry14	2	MGI:2155705	OTTMUSG00000052404.11	0.825308	2.42318	3.21414	0.0105854	0.042553	-2.67298
ENSMUSG00000047181.12	protein_coding	Samd14	2	MGI:2384945	OTTMUSG00000001502.4	0.61961	4.04616	3.21396	0.0105884	0.042553	-3.03626
ENSMUSG00000073702.11	protein_coding	Rpl31	2	MGI:2149632	OTTMUSG00000050276.2	0.785715	9.28892	3.21384	0.0105904	0.042553	-3.2457
ENSMUSG00000036928.14	protein_coding	Stag3	1	MGI:1355311	OTTMUSG00000030509.2	2.10112	0.146702	3.21004	0.0106552	0.0427456	-2.48053
ENSMUSG00000021904.6	protein_coding	Sema3g	2	MGI:3041242	OTTMUSG00000015259.2	1.60039	5.38186	3.20997	0.0106564	0.0427456	-3.27178
ENSMUSG00000069378.14	protein_coding	Prdm6	2	MGI:2684938	OTTMUSG00000017287.2	0.86784	2.11196	3.20771	0.010695	0.0428211	-2.67954
ENSMUSG00000051984.13	protein_coding	Sec31b	2	MGI:2685187	overlapping_locus	1.04385	2.5872	3.20692	0.0107086	0.0428346	-2.72445
ENSMUSG00000032815.16	protein_coding	Fanca	1	MGI:1341823	OTTMUSG00000030114.11	1.48555	2.58002	3.20415	0.0107563	0.0429563	-2.63906
ENSMUSG00000051735.7	protein_coding	Rinl	2	MGI:2444024	OTTMUSG00000059148.1	0.880449	1.72725	3.20266	0.010782	0.0430136	-2.62991
ENSMUSG00000023411.12	protein_coding	Nfatc4	2	MGI:1920431	OTTMUSG00000069734.2	0.628408	4.4106	3.20257	0.0107836	0.0430136	-3.14105
ENSMUSG00000079484.12	protein_coding	Phyhd1	2	MGI:3612860	overlapping_locus	1.08231	3.05062	3.20183	0.0107964	0.0430405	-2.78605
ENSMUSG00000004730.15	protein_coding	Adgre1	2	MGI:106912	OTTMUSG00000072432.1	1.19459	3.01617	3.2009	0.0108126	0.0430929	-2.86323
ENSMUSG00000042712.10	protein_coding	Tceal9	2	MGI:109567	OTTMUSG00000018694.1	0.763633	8.76328	3.19964	0.0108344	0.0431527	-3.30938
ENSMUSG00000041771.14	protein_coding	Slc24a4	2	MGI:2447362	OTTMUSG00000033883.2	2.56811	0.610091	3.1995	0.0108368	0.0431527	-2.5161
ENSMUSG00000041377.12	protein_coding	Ninj2	2	MGI:1352751	OTTMUSG00000023350.1	4.24755	-1.14489	3.19881	0.0108488	0.0431648	-2.7545
ENSMUSG00000030774.13	protein_coding	Pak1	2	MGI:1339975	OTTMUSG00000021135.3	0.844678	3.28098	3.19828	0.010858	0.0431892	-2.84815
ENSMUSG00000054717.7	protein_coding	Hmgb2	2	MGI:96157	OTTMUSG00000060717.1	0.844972	6.0444	3.19698	0.0108807	0.0432554	-3.40462
ENSMUSG00000030376.8	protein_coding	Slc8a2	2	MGI:107996	OTTMUSG00000060705.1	1.62533	0.645455	3.19653	0.0108887	0.0432749	-2.49173
ENSMUSG00000017969.13	protein_coding	Ptgis	2	MGI:1097156	OTTMUSG00000001169.2	0.719965	5.44212	3.18941	0.0110138	0.0436259	-3.36053
ENSMUSG00000018566.14	protein_coding	Slc2a4	2	MGI:95758	OTTMUSG00000006028.4	2.70691	2.66255	3.18893	0.0110223	0.0436304	-2.60382
ENSMUSG00000031129.9	protein_coding	Slc9a9	1	MGI:2679732	ncRNA_host	0.828906	2.25464	3.18635	0.0110682	0.0437559	-2.69254
ENSMUSG00000043065.12	protein_coding	Spice1	2	MGI:1196252	OTTMUSG00000024208.2	0.632912	4.28001	3.1849	0.0110938	0.0438147	-3.09103
ENSMUSG00000030680.6	protein_coding	Pagr1a	2	MGI:1914528	overlapping_locus	2.23008	0.510423	3.18482	0.0110953	0.0438147	-2.50886
ENSMUSG00000028546.17	protein_coding	Elavl4	2	MGI:107427	OTTMUSG00000008498.3	2.66997	-0.653398	3.17854	0.0112079	0.0441488	-2.58098
ENSMUSG00000019235.9	protein_coding	Rps6kl1	2	MGI:2443413	OTTMUSG00000067306.2	1.77764	-0.766653	3.17781	0.011221	0.0441762	-2.54849
ENSMUSG00000030757.13	protein_coding	Zkscan2	2	MGI:2444060	OTTMUSG00000029820.3	1.48779	1.31345	3.17519	0.0112684	0.0443136	-2.53163
ENSMUSG00000004885.5	protein_coding	Crabp2	2	MGI:88491	OTTMUSG00000027199.1	2.64021	2.72368	3.17066	0.0113507	0.0445512	-2.60729
ENSMUSG00000022306.9	protein_coding	Zfpm2	2	MGI:1334444	OTTMUSG00000070566.1	0.864449	3.79501	3.16801	0.0113991	0.0446673	-3.05258
ENSMUSG00000020627.10	protein_coding	Klhl29	2	MGI:2683857	OTTMUSG00000065282.1	2.08631	2.50591	3.16419	0.0114695	0.0448977	-2.70382
ENSMUSG00000026430.16	protein_coding	Rassf5	1	MGI:1926375	OTTMUSG00000021554.3	1.48879	3.27995	3.16413	0.0114706	0.0448977	-2.77951
ENSMUSG00000073805.5	protein_coding	Insyn2a	2	MGI:3605068	OTTMUSG00000060266.2	3.58996	0.164169	3.16079	0.0115323	0.0451023	-2.5733
ENSMUSG00000033308.16	protein_coding	Dpyd	2	MGI:2139667	OTTMUSG00000025956.4	0.70462	4.41935	3.15889	0.0115677	0.045228	-3.25531
ENSMUSG00000028475.9	protein_coding	Spaar	2	MGI:1918656	OTTMUSG00000007083.3	1.59716	0.21974	3.15781	0.0115878	0.0452598	-2.54302
ENSMUSG00000026399.12	protein_coding	Cd55	2	MGI:104850	OTTMUSG00000025169.1	1.1085	5.23039	3.15777	0.0115885	0.0452598	-3.32595
ENSMUSG00000040569.13	protein_coding	Slc26a7	2	MGI:2384791	OTTMUSG00000004548.2	3.63452	5.56968	3.15451	0.0116494	0.0454568	-3.13851
ENSMUSG00000079470.8	protein_coding	Utp14b	2	MGI:2445092	overlapping_locus	1.25087	2.95746	3.15249	0.0116873	0.0455704	-2.83782
ENSMUSG00000041794.13	protein_coding	Myrip	2	MGI:2384407	overlapping_locus	1.08233	1.21768	3.15127	0.0117102	0.045635	-2.57596
ENSMUSG00000048368.9	protein_coding	Omd	2	MGI:1350918	OTTMUSG00000067234.1	3.67583	3.09325	3.15004	0.0117335	0.0457008	-2.70902
ENSMUSG00000079362.5	protein_coding	Gm43302	2	MGI:5663439	overlapping_locus	6.17114	-2.36186	3.14959	0.011742	0.0457211	-2.77362
ENSMUSG00000040621.14	protein_coding	Gemin8	2	MGI:2384300	OTTMUSG00000019540.3	0.62085	3.22333	3.14816	0.0117691	0.0458017	-2.92597
ENSMUSG00000073557.12	protein_coding	Ppp1r12b	1	MGI:1916417	overlapping_locus	0.72718	6.52717	3.14789	0.0117742	0.0458091	-3.51291
ENSMUSG00000032020.15	protein_coding	Ubash3b	1	MGI:1920078	OTTMUSG00000025903.6	1.13851	3.78563	3.14599	0.0118103	0.0458867	-3.01344
ENSMUSG00000025911.14	protein_coding	Adhfe1	2	MGI:1923437	overlapping_locus	1.17572	4.52913	3.14247	0.0118773	0.0460465	-3.27527
ENSMUSG00000027762.6	protein_coding	Sucnr1	2	MGI:1934135	OTTMUSG00000051954.1	4.81979	-2.8095	3.14218	0.011883	0.0460555	-2.8364
ENSMUSG00000021456.8	protein_coding	Fbp2	2	MGI:95491	OTTMUSG00000067427.1	5.74809	-0.605752	3.14199	0.0118865	0.0460555	-2.78339
ENSMUSG00000021453.2	protein_coding	Gadd45g	2	MGI:1346325	OTTMUSG00000023076.1	0.645829	3.83009	3.14184	0.0118894	0.0460555	-3.11739
ENSMUSG00000090291.3	protein_coding	Lrrc10b	2	MGI:2685551	OTTMUSG00000073752.2	2.91903	2.27357	3.14155	0.0118951	0.0460619	-2.58494
ENSMUSG00000029521.7	protein_coding	Chek2	2	MGI:1355321	OTTMUSG00000054224.2	0.589463	3.59162	3.14142	0.0118975	0.0460619	-3.03889
ENSMUSG00000038517.15	protein_coding	Tbkbp1	2	MGI:1920424	ncRNA_host	0.644336	3.45506	3.13908	0.0119423	0.0461853	-3.06897
ENSMUSG00000042485.7	protein_coding	Mustn1	2	MGI:1913425	OTTMUSG00000068962.1	1.33686	2.71795	3.13742	0.0119744	0.0462839	-2.80503
ENSMUSG00000028850.2	protein_coding	Gpatch3	2	MGI:2442492	OTTMUSG00000011159.2	0.772778	2.674	3.1369	0.0119843	0.0463044	-2.87002
ENSMUSG00000036006.20	protein_coding	Ripor2	1	MGI:2444879	OTTMUSG00000000609.4	1.90049	2.30364	3.13664	0.0119894	0.0463044	-2.65676
ENSMUSG00000024403.16	protein_coding	Atp6v1g2	1	MGI:1913487	OTTMUSG00000031451.2	0.701022	3.06752	3.13613	0.0119992	0.0463296	-2.9163
ENSMUSG00000062997.6	protein_coding	Rpl35	2	MGI:1913739	OTTMUSG00000012348.3	0.629069	8.77704	3.13474	0.0120262	0.0463977	-3.41223
ENSMUSG00000021298.8	protein_coding	Gpr132	2	MGI:1890220	OTTMUSG00000066077.2	1.91023	-0.352604	3.13315	0.0120569	0.0464642	-2.60226
ENSMUSG00000048218.6	protein_coding	Amigo2	2	MGI:2145995	OTTMUSG00000070898.1	0.872978	4.03437	3.13212	0.012077	0.0464786	-3.10171
ENSMUSG00000033595.7	protein_coding	Lgi3	2	MGI:2182619	OTTMUSG00000069184.1	1.04822	2.34032	3.1308	0.0121027	0.0465272	-2.76018
ENSMUSG00000064358.1	protein_coding	mt-Co3	3	MGI:102502		0.808424	11.9974	3.12888	0.0121403	0.0466106	-3.19146
ENSMUSG00000032899.14	protein_coding	Styk1	1	MGI:2141396	OTTMUSG00000027070.4	1.94166	0.741412	3.12774	0.0121625	0.0466688	-2.58661
ENSMUSG00000045662.17	protein_coding	Henmt1	2	MGI:1913965	OTTMUSG00000007288.4	3.17478	-1.50434	3.1253	0.0122106	0.0468406	-2.86064
ENSMUSG00000026950.18	protein_coding	Neb	2	MGI:97292	overlapping_locus	2.38347	3.24981	3.125	0.0122163	0.04685	-2.87121
ENSMUSG00000027398.13	protein_coding	Il1b	2	MGI:96543	OTTMUSG00000015509.1	4.22573	-1.24325	3.12385	0.0122392	0.0468745	-2.7682
ENSMUSG00000001403.13	protein_coding	Ube2c	2	MGI:1915862	OTTMUSG00000001153.2	1.24659	4.03653	3.11966	0.0123221	0.0471147	-3.13275
ENSMUSG00000027338.16	protein_coding	Prnd	2	MGI:1346999	overlapping_locus	1.89904	2.02713	3.11296	0.0124558	0.0474996	-2.83998
ENSMUSG00000043807.6	protein_coding	Ly6g5b	2	MGI:2385809	OTTMUSG00000037174.2	1.45778	-0.518924	3.11232	0.0124687	0.0475361	-2.60889
ENSMUSG00000031202.5	protein_coding	Rab39b	2	MGI:1915040	OTTMUSG00000018905.2	1.12006	1.7656	3.10883	0.0125391	0.0477022	-2.72764
ENSMUSG00000039452.6	protein_coding	Snx22	2	MGI:2685966	OTTMUSG00000062642.1	1.42604	0.3448	3.10854	0.0125449	0.0477116	-2.60964
ENSMUSG00000034997.5	protein_coding	Htr2a	2	MGI:109521	OTTMUSG00000069345.1	2.04608	-0.305037	3.10791	0.0125578	0.0477409	-2.6516
ENSMUSG00000007379.15	protein_coding	Dennd2c	2	MGI:3036254	OTTMUSG00000037717.2	0.873948	2.77433	3.10709	0.0125744	0.0477726	-2.925
ENSMUSG00000091754.8	protein_coding	Gm3636	2	MGI:3781812	OTTMUSG00000036152.1	1.04338	1.29695	3.1064	0.0125884	0.0478038	-2.68815
ENSMUSG00000004837.2	protein_coding	Grap	2	MGI:1918770	OTTMUSG00000005843.1	0.613415	3.10371	3.10393	0.0126387	0.04794	-3.05597
ENSMUSG00000089669.7	protein_coding	Tnfsf13	2	MGI:1916833	overlapping_locus	1.34685	2.5827	3.10301	0.0126575	0.0479857	-2.84643
ENSMUSG00000039814.15	protein_coding	Xkr5	2	MGI:2442327	OTTMUSG00000020767.2	1.81849	-0.0144862	3.10099	0.0126988	0.0481168	-2.64762
ENSMUSG00000050195.8	protein_coding	Scd4	2	MGI:2670997	OTTMUSG00000028380.1	1.2423	-0.185294	3.09969	0.0127253	0.0481916	-2.62208
ENSMUSG00000044583.13	protein_coding	Tlr7	2	MGI:2176882	OTTMUSG00000019578.2	0.811384	1.32876	3.09333	0.0128567	0.0485857	-2.73258
ENSMUSG00000040690.15	protein_coding	Col16a1	2	MGI:1095396	OTTMUSG00000009516.9	0.754656	5.73597	3.09272	0.0128694	0.048608	-3.55961
ENSMUSG00000028037.13	protein_coding	Ifi44	2	MGI:2443016	OTTMUSG00000022663.2	1.24824	2.9536	3.09151	0.0128945	0.0486751	-2.94273
ENSMUSG00000032093.7	protein_coding	Cd3e	2	MGI:88332	OTTMUSG00000016712.2	2.04807	-0.603776	3.09059	0.0129138	0.0486849	-2.6412
ENSMUSG00000028597.11	protein_coding	Gpx7	2	MGI:1914555	OTTMUSG00000008245.4	0.811867	5.24289	3.09034	0.0129188	0.0486911	-3.50953
ENSMUSG00000031004.8	protein_coding	Mki67	2	MGI:106035	OTTMUSG00000060275.3	0.935529	6.04496	3.08703	0.0129882	0.0489397	-3.58706
ENSMUSG00000024053.11	protein_coding	Emilin2	2	MGI:2389136	OTTMUSG00000072622.1	1.20202	3.87261	3.08632	0.0130029	0.0489693	-3.1778
ENSMUSG00000031881.6	protein_coding	Cdh16	2	MGI:106671	OTTMUSG00000061956.2	5.95078	-1.96117	3.08452	0.0130409	0.0490601	-2.85932
ENSMUSG00000039304.11	protein_coding	Tnfsf10	2	MGI:107414	OTTMUSG00000037571.1	1.45699	3.7818	3.08268	0.0130797	0.0491933	-3.12325
ENSMUSG00000020411.2	protein_coding	Nipal4	2	MGI:2444671	OTTMUSG00000005489.2	1.42246	0.501846	3.07853	0.0131677	0.0494979	-2.65313
ENSMUSG00000056501.3	protein_coding	Cebpb	2	MGI:88373	OTTMUSG00000016307.1	0.641567	5.3569	3.07692	0.013202	0.0495744	-3.58063
ENSMUSG00000030742.7	protein_coding	Lat	2	MGI:1342293	ncRNA_host	1.32709	0.340109	3.07646	0.0132118	0.0495984	-2.67164
ENSMUSG00000017491.9	protein_coding	Rarb	2	MGI:97857	OTTMUSG00000068861.2	1.88028	0.501367	3.0761	0.0132195	0.0496122	-2.65447
ENSMUSG00000028644.17	protein_coding	Ermap	2	MGI:1349816	OTTMUSG00000008860.6	1.65336	1.67714	3.07596	0.0132225	0.0496122	-2.70092
ENSMUSG00000074158.9	protein_coding	Zfp976	2	MGI:3036263	OTTMUSG00000035833.1	0.684474	2.97861	3.07423	0.0132594	0.0496854	-2.98674
ENSMUSG00000055782.9	protein_coding	Abcd2	2	MGI:1349467	OTTMUSG00000070831.1	1.94131	4.03028	3.07126	0.0133233	0.0498457	-3.09432
ENSMUSG00000032649.14	protein_coding	Colgalt2	2	MGI:2138232	OTTMUSG00000024393.1	1.30595	4.12701	3.06991	0.0133523	0.0499152	-3.29436
ENSMUSG00000024534.15	protein_coding	Sncaip	1	MGI:1915097	OTTMUSG00000042341.3	1.33501	4.0543	3.06917	0.0133684	0.0499619	-3.24853
ENSMUSG00000044827.10	protein_coding	Tlr1	2	MGI:1341295	OTTMUSG00000055138.3	1.46097	1.69969	3.06861	0.0133804	0.0499938	-2.78182

## Sheet: stimulated genes by UC-Exo1X
gene_id	gene_type	gene_name	level	mgi_id	havana_gene	logFC	AveExpr	t	P.Value	adj.P.Val	B
ENSMUSG00000025019.17	protein_coding	Lcor	2	MGI:2443930	OTTMUSG00000074200.2	-1.9022	2.8725	-7.10099	7.17643e-06	0.0437673	3.26215
ENSMUSG00000040761.16	protein_coding	Spen	2	MGI:1891706	OTTMUSG00000010345.1	-0.885346	5.2542	-6.97104	8.73541e-06	0.0437673	3.88383
ENSMUSG00000021279.5	protein_coding	Cdc42bpb	2	MGI:2136459	OTTMUSG00000066354.1	-0.624638	6.66978	-6.61303	1.51884e-05	0.0437673	3.39423
ENSMUSG00000028370.7	protein_coding	Pappa	2	MGI:97479	OTTMUSG00000000318.2	-2.69126	2.8362	-6.5556	1.66245e-05	0.0437673	2.89307
ENSMUSG00000007880.16	protein_coding	Arid1a	2	MGI:1935147	ncRNA_host	-0.620782	6.97505	-6.55217	1.67148e-05	0.0437673	3.30276
ENSMUSG00000014498.9	protein_coding	Ankrd52	1	MGI:2444029	ncRNA_host	-1.16083	5.35412	-6.4943	1.83165e-05	0.0437673	3.21148

## Sheet: suppressed genes by UC-Exo1X
gene_id	gene_type	gene_name	level	mgi_id	havana_gene	logFC	AveExpr	t	P.Value	adj.P.Val	B

## Sheet: stimulated genes by UC-Exo10X
gene_id	gene_type	gene_name	level	mgi_id	havana_gene	logFC	AveExpr	t	P.Value	adj.P.Val	B
ENSMUSG00000034636.9	protein_coding	Zyg11b	2	MGI:2685277	OTTMUSG00000008234.2	-0.738851	5.78284	-8.0629	1.79019e-06	0.025666	5.4461
ENSMUSG00000040423.11	protein_coding	Rc3h1	1	MGI:2685397	OTTMUSG00000034799.2	-0.821137	5.66707	-7.05983	7.63557e-06	0.0398416	4.05827
ENSMUSG00000021279.5	protein_coding	Cdc42bpb	2	MGI:2136459	OTTMUSG00000066354.1	-0.720869	6.66978	-6.84956	1.05187e-05	0.0398416	3.74463
ENSMUSG00000075470.2	protein_coding	Alg10b	2	MGI:2146159	ncRNA_host	-0.628699	6.25379	-6.81371	1.11157e-05	0.0398416	3.69131
ENSMUSG00000025326.12	protein_coding	Ube3a	2	MGI:105098	OTTMUSG00000055999.6	-0.674162	6.9366	-6.21226	2.88001e-05	0.0405407	2.76062
ENSMUSG00000014498.9	protein_coding	Ankrd52	1	MGI:2444029	ncRNA_host	-1.25984	5.35412	-6.2063	2.90803e-05	0.0405407	2.76491
ENSMUSG00000033623.13	protein_coding	Pcgf3	2	MGI:1916837	OTTMUSG00000017424.2	-0.638435	6.10589	-6.11472	3.3766e-05	0.0405407	2.60651
ENSMUSG00000027475.9	protein_coding	Kif3b	2	MGI:107688	OTTMUSG00000016751.1	-0.865492	5.07571	-6.08086	3.56941e-05	0.0405407	2.57869
ENSMUSG00000048732.5	protein_coding	Klhl11	2	MGI:2388648	OTTMUSG00000006269.1	-2.23196	2.29925	-6.07511	3.60324e-05	0.0405407	1.85798
ENSMUSG00000028370.7	protein_coding	Pappa	2	MGI:97479	OTTMUSG00000000318.2	-3.60325	2.8362	-6.02111	3.93837e-05	0.0405407	2.06456
ENSMUSG00000031600.11	protein_coding	Vps37a	2	MGI:1261835	OTTMUSG00000074659.1	-0.700058	6.18588	-5.99611	4.10448e-05	0.0405407	2.41436
ENSMUSG00000024107.7	protein_coding	Lhcgr	2	MGI:96783	OTTMUSG00000072769.1	-2.89447	9.19501	-5.9249	4.61921e-05	0.0405407	2.32889
ENSMUSG00000026623.16	protein_coding	Lpgat1	2	MGI:2446186	OTTMUSG00000021870.3	-0.679487	6.44804	-5.91502	4.69578e-05	0.0405407	2.28041
ENSMUSG00000024563.16	protein_coding	Smad2	1	MGI:108051	OTTMUSG00000036536.7	-0.674294	5.85824	-5.90295	4.79117e-05	0.0405407	2.26798
ENSMUSG00000032280.16	protein_coding	Tle3	2	MGI:104634	OTTMUSG00000035108.10	-0.902711	5.98206	-5.89381	4.86478e-05	0.0405407	2.25061
ENSMUSG00000023025.16	protein_coding	Larp4	2	MGI:2443114	OTTMUSG00000071113.1	-0.64192	6.55591	-5.8213	5.49239e-05	0.0405407	2.12478
ENSMUSG00000025979.13	protein_coding	Mob4	2	MGI:104899	OTTMUSG00000034749.4	-0.668896	6.49328	-5.77212	5.96599e-05	0.0405407	2.0435
ENSMUSG00000024383.9	protein_coding	Map3k2	2	MGI:1346873	OTTMUSG00000073161.1	-0.9867	5.36132	-5.76371	6.05118e-05	0.0405407	2.05847
ENSMUSG00000030753.15	protein_coding	Thap12	2	MGI:1920231	OTTMUSG00000023004.3	-0.672409	6.23191	-5.71612	6.55792e-05	0.0408786	1.95412
ENSMUSG00000032193.9	protein_coding	Ldlr	2	MGI:96765	OTTMUSG00000063513.2	-1.47082	6.73904	-5.65557	7.26778e-05	0.0431722	1.85519
ENSMUSG00000006740.14	protein_coding	Kif5b	2	MGI:1098268	OTTMUSG00000035843.11	-0.743766	7.34536	-5.63138	7.57341e-05	0.0431722	1.81857
ENSMUSG00000040761.16	protein_coding	Spen	2	MGI:1891706	OTTMUSG00000010345.1	-0.795242	5.2542	-5.61191	7.82924e-05	0.0431722	1.81059
ENSMUSG00000005580.11	protein_coding	Adcy9	2	MGI:108450	OTTMUSG00000027177.1	-1.36296	4.17378	-5.48285	9.77087e-05	0.0451887	1.62684
ENSMUSG00000055485.6	protein_coding	Soga1	2	MGI:2444575	OTTMUSG00000016168.1	-0.928734	4.26611	-5.35574	0.000121807	0.0477303	1.42071
ENSMUSG00000030084.11	protein_coding	Plxna1	2	MGI:107685	OTTMUSG00000057675.1	-1.28522	7.13899	-5.31365	0.000131095	0.0477303	1.27784
ENSMUSG00000102918.1	protein_coding	Pcdhgc3	2	MGI:1935201	overlapping_locus	-1.24338	5.4131	-5.2784	0.000139442	0.0477303	1.23241
ENSMUSG00000038827.11	protein_coding	Abitram	2	MGI:2677850	OTTMUSG00000007319.2	-0.626731	4.64047	-5.26303	0.000143255	0.0477303	1.25737
ENSMUSG00000021871.19	protein_coding	Gm49342	2	MGI:6121535	overlapping_locus	-6.80891	-1.51938	-5.20448	0.000158801	0.0477303	-2.26144
ENSMUSG00000038976.12	protein_coding	Ppp1r9b	2	MGI:2387581	OTTMUSG00000001501.1	-0.588598	6.60366	-5.19341	0.000161932	0.0477303	1.05796
ENSMUSG00000038970.7	protein_coding	Lmtk2	2	MGI:3036247	OTTMUSG00000042434.2	-0.781081	5.42428	-5.18853	0.000163334	0.0477303	1.08738
ENSMUSG00000038056.15	protein_coding	Kmt2c	1	MGI:2444959	overlapping_locus	-0.694828	6.09611	-5.16694	0.000169687	0.0477303	1.0162
ENSMUSG00000020640.10	protein_coding	Itsn2	2	MGI:1338049	OTTMUSG00000065220.2	-0.661004	5.75029	-5.16175	0.000171253	0.0477303	1.02115
ENSMUSG00000006262.15	protein_coding	Mob1b	2	MGI:1915723	OTTMUSG00000025213.3	-0.912807	5.53796	-5.14613	0.000176055	0.0477303	0.997786
ENSMUSG00000004500.9	protein_coding	Zfp324	2	MGI:2444641	OTTMUSG00000022360.3	-0.700003	3.89881	-5.13486	0.000179605	0.0477303	1.05487
ENSMUSG00000038024.17	protein_coding	Dennd4c	1	MGI:1914769	OTTMUSG00000007709.3	-0.614211	5.8049	-5.1239	0.000183132	0.0477303	0.948766
ENSMUSG00000034926.3	protein_coding	Dhcr24	2	MGI:1922004	OTTMUSG00000008196.2	-1.44523	6.72794	-5.10453	0.000189539	0.0477303	0.911193
ENSMUSG00000093445.7	protein_coding	Lrch4	2	MGI:1917193	overlapping_locus	-2.17973	3.52848	-5.0853	0.000196133	0.0477303	0.797656
ENSMUSG00000031540.14	protein_coding	Kat6a	2	MGI:2442415	overlapping_locus	-0.655939	5.95539	-5.08253	0.000197102	0.0477303	0.871715
ENSMUSG00000030660.9	protein_coding	Pik3c2a	2	MGI:1203729	OTTMUSG00000058790.2	-0.843276	5.69561	-5.07504	0.00019975	0.0477303	0.870554
ENSMUSG00000028053.13	protein_coding	Ash1l	2	MGI:2183158	overlapping_locus	-0.764137	6.0681	-5.00348	0.000226976	0.0497526	0.72983
ENSMUSG00000022016.17	protein_coding	Akap11	2	MGI:2684060	OTTMUSG00000032614.3	-0.626775	5.83588	-4.98423	0.000234942	0.0497526	0.700728
ENSMUSG00000024639.5	protein_coding	Gnaq	2	MGI:95776	overlapping_locus	-0.658438	6.45851	-4.96162	0.000244668	0.0497526	0.650331
ENSMUSG00000022361.14	protein_coding	Zhx1	2	MGI:109271	overlapping_locus	-0.666167	5.58132	-4.95139	0.000249208	0.0497526	0.663024
ENSMUSG00000025199.16	protein_coding	Chuk	2	MGI:99484	OTTMUSG00000029724.1	-0.627341	5.8792	-4.94886	0.000250344	0.0497526	0.641622
ENSMUSG00000052504.7	protein_coding	Epha3	2	MGI:99612	ncRNA_host	-1.0206	2.74251	-4.92516	0.000261248	0.0497526	0.622996
ENSMUSG00000097392.4	protein_coding	Thoc2l	2	MGI:3040669	overlapping_locus	-0.64354	4.77524	-4.91739	0.000264933	0.0497526	0.645629
ENSMUSG00000036501.7	protein_coding	Fam13b	2	MGI:2447834	OTTMUSG00000073229.1	-0.795067	5.03488	-4.91572	0.000265732	0.0497526	0.624259
ENSMUSG00000025019.17	protein_coding	Lcor	2	MGI:2443930	OTTMUSG00000074200.2	-1.39358	2.8725	-4.91232	0.000267362	0.0497526	0.649261
ENSMUSG00000029110.13	protein_coding	Rnf4	2	MGI:1201691	OTTMUSG00000043581.11	-0.637806	6.72078	-4.90859	0.000269165	0.0497526	0.556377
ENSMUSG00000022463.8	protein_coding	Srebf2	2	MGI:107585	ncRNA_host	-0.762158	7.00065	-4.89855	0.000274086	0.0497526	0.543924
ENSMUSG00000046691.14	protein_coding	Chtf8	2	MGI:2443370	overlapping_locus	-1.39795	5.64514	-4.89145	0.000277618	0.0497526	0.552423

## Sheet: suppressed genes by UC-Exo10X
gene_id	gene_type	gene_name	level	mgi_id	havana_gene	logFC	AveExpr	t	P.Value	adj.P.Val	B
ENSMUSG00000021250.13	protein_coding	Fos	2	MGI:95574	OTTMUSG00000019764.1	2.57843	5.23191	5.74732	6.22093e-05	0.0405407	2.04363
ENSMUSG00000063849.6	protein_coding	Ppcdc	2	MGI:1914062	OTTMUSG00000063143.1	0.62447	4.91724	5.53984	8.85778e-05	0.0451497	1.7072
ENSMUSG00000040629.8	protein_coding	Mael	2	MGI:2138453	OTTMUSG00000026876.2	4.54564	-1.68077	5.50237	9.44752e-05	0.0451497	-2.26852
ENSMUSG00000008305.18	protein_coding	Tle1	2	MGI:104636	OTTMUSG00000000333.3	0.643391	5.65669	5.45037	0.000103349	0.0456386	1.51811
ENSMUSG00000009281.6	protein_coding	Rarres2	2	MGI:1918910	OTTMUSG00000057233.1	0.967319	7.49269	5.44095	0.000105048	0.0456386	1.4978
ENSMUSG00000070425.13	protein_coding	Xntrpc	2	MGI:5546370	overlapping_locus	1.81757	1.19336	5.15533	0.000173208	0.0477303	0.365775
ENSMUSG00000042210.17	protein_coding	Abhd14a	2	MGI:1915894	OTTMUSG00000049587.6	0.674985	4.93491	4.98901	0.000232935	0.0497526	0.779823

## Sheet: stimulated genes by UC-Exo100X
gene_id	gene_type	gene_name	level	mgi_id	havana_gene	logFC	AveExpr	t	P.Value	adj.P.Val	B
ENSMUSG00000014498.9	protein_coding	Ankrd52	1	MGI:2444029	ncRNA_host	-2.75777	5.35412	-10.755	6.3177e-08	0.000105646	8.45726
ENSMUSG00000005506.16	protein_coding	Celf1	2	MGI:1342295	OTTMUSG00000014337.1	-1.0438	7.26119	-10.6055	7.47059e-08	0.000105646	8.55209
ENSMUSG00000037857.16	protein_coding	Nufip2	2	MGI:1915814	OTTMUSG00000008179.3	-1.19492	5.59774	-10.4243	9.17759e-08	0.000105646	8.31035
ENSMUSG00000005871.15	protein_coding	Apc	2	MGI:88039	OTTMUSG00000035932.4	-1.30052	6.46333	-10.2379	1.13754e-07	0.000105646	8.14132
ENSMUSG00000034297.14	protein_coding	Med13	2	MGI:3029632	OTTMUSG00000001199.1	-1.577	6.72094	-10.2233	1.15698e-07	0.000105646	8.12555
ENSMUSG00000022016.17	protein_coding	Akap11	2	MGI:2684060	OTTMUSG00000032614.3	-1.31839	5.83588	-10.1537	1.25463e-07	0.000105646	8.02825
ENSMUSG00000055024.12	protein_coding	Ep300	1	MGI:1276116	ncRNA_host	-0.905505	6.40653	-10.1466	1.26503e-07	0.000105646	8.04349
ENSMUSG00000039967.14	protein_coding	Zfp292	2	MGI:1353423	OTTMUSG00000006461.1	-1.54246	5.9876	-10.0512	1.4148e-07	0.000105646	7.90987
ENSMUSG00000038056.15	protein_coding	Kmt2c	1	MGI:2444959	overlapping_locus	-1.32342	6.09611	-9.72384	2.09009e-07	0.000105646	7.5492
ENSMUSG00000036501.7	protein_coding	Fam13b	2	MGI:2447834	OTTMUSG00000073229.1	-1.82425	5.03488	-9.66848	2.23492e-07	0.000105646	7.36107
ENSMUSG00000028053.13	protein_coding	Ash1l	2	MGI:2183158	overlapping_locus	-1.50608	6.0681	-9.59645	2.43958e-07	0.000105646	7.39691
ENSMUSG00000040225.15	protein_coding	Prrc2c	1	MGI:1913754	ncRNA_host	-1.0991	7.33246	-9.53865	2.61822e-07	0.000105646	7.33793
ENSMUSG00000034560.6	protein_coding	Washc4	2	MGI:2441787	OTTMUSG00000064863.1	-1.11034	5.22701	-9.46742	2.85775e-07	0.000105646	7.2152
ENSMUSG00000042599.8	protein_coding	Kdm7a	1	MGI:2443388	OTTMUSG00000022808.1	-1.46477	5.82156	-9.4406	2.95391e-07	0.000105646	7.20529
ENSMUSG00000022141.7	protein_coding	Nipbl	2	MGI:1913976	OTTMUSG00000070616.1	-1.07598	6.57577	-9.42673	3.005e-07	0.000105646	7.20336
ENSMUSG00000102918.1	protein_coding	Pcdhgc3	2	MGI:1935201	overlapping_locus	-2.90681	5.4131	-9.36744	3.23416e-07	0.000105646	6.96863
ENSMUSG00000031592.10	protein_coding	Pcm1	2	MGI:1277958	overlapping_locus	-1.34436	6.14298	-9.33493	3.36765e-07	0.000105646	7.08673
ENSMUSG00000021709.14	protein_coding	Erbin	2	MGI:1890169	OTTMUSG00000049022.1	-1.54207	7.26908	-9.30967	3.4754e-07	0.000105646	7.06115
ENSMUSG00000038025.8	protein_coding	Phf2	2	MGI:1338034	OTTMUSG00000066942.1	-1.06657	5.73338	-9.30559	3.49318e-07	0.000105646	7.05034
ENSMUSG00000033454.6	protein_coding	Zbtb1	2	MGI:2442326	OTTMUSG00000034943.1	-1.14288	4.93279	-9.26691	3.66632e-07	0.000105646	6.94196
ENSMUSG00000006262.15	protein_coding	Mob1b	2	MGI:1915723	OTTMUSG00000025213.3	-1.79324	5.53796	-9.23412	3.82023e-07	0.000105646	6.94042
ENSMUSG00000036676.14	protein_coding	Tmtc3	2	MGI:3036255	OTTMUSG00000034150.4	-1.60803	5.38668	-9.22128	3.88239e-07	0.000105646	6.9111
ENSMUSG00000006423.15	protein_coding	C330007P06Rik	2	MGI:1924894	overlapping_locus	-1.19418	5.4107	-9.2182	3.89744e-07	0.000105646	6.9292
ENSMUSG00000075470.2	protein_coding	Alg10b	2	MGI:2146159	ncRNA_host	-0.820948	6.25379	-9.17869	4.09632e-07	0.000105646	6.90056
ENSMUSG00000023025.16	protein_coding	Larp4	2	MGI:2443114	OTTMUSG00000071113.1	-0.968038	6.55591	-9.11656	4.43124e-07	0.000105646	6.82335
ENSMUSG00000006740.14	protein_coding	Kif5b	2	MGI:1098268	OTTMUSG00000035843.11	-1.13524	7.34536	-9.09579	4.5496e-07	0.000105646	6.79775
ENSMUSG00000033671.18	protein_coding	Cep350	1	MGI:1921331	OTTMUSG00000033963.8	-1.05715	5.62228	-9.09306	4.5654e-07	0.000105646	6.78958
ENSMUSG00000020715.9	protein_coding	Ern1	2	MGI:1930134	OTTMUSG00000003414.1	-1.22685	6.17927	-9.07832	4.65177e-07	0.000105646	6.77522
ENSMUSG00000020716.16	protein_coding	Nf1	2	MGI:97306	OTTMUSG00000000164.7	-1.51924	5.82591	-8.97041	5.3394e-07	0.000105646	6.63733
ENSMUSG00000032621.8	protein_coding	Srek1	2	MGI:2145245	OTTMUSG00000061082.5	-1.22143	6.51759	-8.95954	5.41451e-07	0.000105646	6.6276
ENSMUSG00000046185.10	protein_coding	Zfp84	2	MGI:107780	ncRNA_host	-1.48945	3.8055	-8.95214	5.46623e-07	0.000105646	6.25107
ENSMUSG00000031229.16	protein_coding	Atrx	1	MGI:103067	overlapping_locus	-1.55169	7.65542	-8.92704	5.6456e-07	0.000105646	6.58661
ENSMUSG00000030655.15	protein_coding	Smg1	2	MGI:1919742	OTTMUSG00000042422.4	-1.30433	7.20325	-8.91533	5.73142e-07	0.000105646	6.57109
ENSMUSG00000062627.9	protein_coding	Mysm1	2	MGI:2444584	OTTMUSG00000007999.5	-1.58667	5.12647	-8.91275	5.75057e-07	0.000105646	6.51382
ENSMUSG00000049470.13	protein_coding	Aff4	2	MGI:2136171	ncRNA_host	-1.35217	7.33744	-8.89788	5.86191e-07	0.000105646	6.5493
ENSMUSG00000066798.3	protein_coding	Zbtb6	2	MGI:2442998	overlapping_locus	-1.07467	4.93234	-8.89671	5.87083e-07	0.000105646	6.51439
ENSMUSG00000018076.12	protein_coding	Med13l	2	MGI:2670178	OTTMUSG00000056228.5	-1.22929	5.50677	-8.89244	5.90326e-07	0.000105646	6.53195
ENSMUSG00000055531.12	protein_coding	Cpsf6	1	MGI:1913948	OTTMUSG00000042016.2	-1.05429	6.92216	-8.88793	5.93779e-07	0.000105646	6.53571
ENSMUSG00000034832.15	protein_coding	Tet3	2	MGI:2446229	ncRNA_host	-1.16163	6.32949	-8.86505	6.11607e-07	0.000105646	6.50809
ENSMUSG00000047888.10	protein_coding	Tnrc6b	2	MGI:2443730	ncRNA_host	-0.97309	6.37472	-8.83974	6.32002e-07	0.000106152	6.47573
ENSMUSG00000027652.15	protein_coding	Ralgapb	2	MGI:2444531	ncRNA_host	-0.730751	6.32143	-8.83398	6.36747e-07	0.000106152	6.46751
ENSMUSG00000026872.18	protein_coding	Zeb2	1	MGI:1344407	ncRNA_host	-1.07958	7.0114	-8.81243	6.54816e-07	0.000106268	6.43949
ENSMUSG00000038024.17	protein_coding	Dennd4c	1	MGI:1914769	OTTMUSG00000007709.3	-1.05485	5.8049	-8.74651	7.13584e-07	0.000110007	6.35817
ENSMUSG00000003226.7	protein_coding	Ranbp2	2	MGI:894323	OTTMUSG00000064558.1	-1.47287	6.88389	-8.61177	8.51878e-07	0.000114939	6.18211
ENSMUSG00000021706.14	protein_coding	Zfyve16	2	MGI:2145181	OTTMUSG00000024652.5	-0.97992	5.10645	-8.60297	8.61851e-07	0.000114939	6.16001
[truncated: 1,761 more rows]

## Sheet: suppressed genes by UC-Exo100X
gene_id	gene_type	gene_name	level	mgi_id	havana_gene	logFC	AveExpr	t	P.Value	adj.P.Val	B
[truncated: 1,989 more rows]

## Sheet: stimulated genes by BM-Exo1X
gene_id	gene_type	gene_name	level	mgi_id	havana_gene	logFC	AveExpr	t	P.Value	adj.P.Val	B

[truncated: 6 more sheets: suppressed genes by BM-Exo1X, stimulated genes by BM-Exo10X, suppressed genes by BM-Exo10X, stimulated genes by BM-Exo100X, suppressed genes by BM-Exo100X, Sheet1]
